# Supplementary material for: Comprehensive de novo mutation discovery with HiFi long-read sequencing
Source: Genome Med. 2023 May 8;15:34. doi: 10.1186/s13073-023-01183-6 (PMC10169305; doi:10.1186/s13073-023-01183-6)
Supplement: Supplementary file 2 — Additional file 2: Table S5. All small DNMs detected by LRS. [file 13073_2023_1183_MOESM2_ESM.xlsx]

## Sheet: Table S5
Trio	Genomic position (GRCh38/Hg38)	Chromosomal variant	Coding variant	Variant group	Cluster	Reference	Variant	Reads	Variation reads	% variation	Variant type	Size	Gene name	Non-coding gene name	AQ	GQ	GATK	Validation
1	chr1:23798239-23798239	NC_000001.11:g.23798239G>A	NM_000191.2:c.*4224C>T NM_001166059.1:c.*4224C>T NM_001127621.1:c.238-9C>T NM_000403.3:c.238-9C>T NM_001008216.1:c.238-9C>T XM_005245728.3:c.*3507G>A XM_005245728.2:c.*3507G>A NM_007260.2:c.*3507G>A XR_947067.1:n.-4541C>T	overlap	No cluster	G	A	15	6	40	Substitution	1	GALE		47	50	766.77	-1
1	chr1:153159201-153159201	NC_000001.11:g.153159201T>A		overlap	No cluster	T	A	29	14	48.2759	Substitution	1			54	50	1223.77	-1
1	chr1:198079019-198079019	NC_000001.11:g.198079019C>G		LRS-unique	No cluster	C	G	28	14	50	Substitution	1			54	50	0	True de novo
1	chr1:199335479-199335479	NC_000001.11:g.199335479G>A	XR_241167.1:n.310-55842G>A XR_241167.1:n.310-55842G>A	overlap	No cluster	G	A	35	16	45.7143	Substitution	1		LINC02789	50	50	1408.77	-1
1	chr1:221511362-221511362	NC_000001.11:g.221511362T>C		overlap	No cluster	T	C	24	10	41.6667	Substitution	1	AL360013.2		57	50	1198.77	-1
1	chr2:142123269-142123269	NC_000002.12:g.142123269C>T	NM_018557.2:c.82+7379G>A XM_011511352.1:c.193+7379G>A	overlap	No cluster	C	T	18	9	50	Substitution	1	LRP1B		57	48	1011.77	-1
1	chr2:185199837-185199837	NC_000002.12:g.185199837A>C	XR_923661.1:n.33103A>C XR_923663.1:n.33103A>C XR_923662.1:n.33036A>C	overlap	No cluster	A	C	26	12	46.1538	Substitution	1			52	50	821.77	-1
1	chr3:57077296-57077296	NC_000003.12:g.57077296T>A	NM_181727.1:c.*3029T>A XM_011533676.1:c.*3029T>A XM_005265186.2:c.-578A>T XM_005265187.1:c.-28+1251A>T NM_001128615.1:c.-28+1930A>T XM_005265186.3:c.-578A>T XM_011533766.1:c.-32+1251A>T XM_005265187.2:c.-28+1251A>T XM_011533765.1:c.-32+1930A>T	overlap	No cluster	T	A	28	16	57.1429	Substitution	1	ARHGEF3		54	50	995.77	-1
1	chr3:73554983-73554983	NC_000003.12:g.73554983C>G	XR_245074.1:n.493-14212C>G NR_121660.1:n.323-14212C>G NM_001303140.1:c.-112+6468G>C NM_001303139.1:c.12+14168G>C NM_015009.2:c.918+47371G>C NM_015009.1:c.918+47371G>C	overlap	No cluster	C	G	26	13	50	Substitution	1	PDZRN3		55	50	1192.77	-1
1	chr3:180378126-180378126	NC_000003.12:g.180378126T>C		overlap	No cluster	T	C	30	14	46.6667	Substitution	1			53	50	927.77	-1
1	chr3:184180618-184180618	NC_000003.12:g.184180618G>A	NM_001025205.1:c.424-231G>A NM_004068.3:c.424-27G>A	overlap	No cluster	G	A	26	17	65.3846	Substitution	1	AP2M1		59	50	1158.77	-1
1	chr4:62762592-62762592	NC_000004.12:g.62762592A>G		overlap	No cluster	A	G	23	11	47.8261	Substitution	1			56	50	904.77	-1
1	chr4:82972868-82972868	NC_000004.12:g.82972868del	XM_006714081.2:c.809-2399del NM_001115008.2:c.146-2399del NM_001288996.1:c.684+11293del NM_001288997.1:c.146-2399del NM_194282.3:c.809-2399del NR_110253.1:n.1068-2399del NR_110254.1:n.529-2403del XM_005262750.3:c.809-2399del NM_001115007.2:c.146-2399del XM_006714081.1:c.809-2399del XM_005262749.1:c.863-2399del XM_005262752.1:c.200-2399del XM_005262750.2:c.809-2399del	LRS+	No cluster	C		31	15	48.3871	Deletion	1	LIN54		55	48	632.73	-1
1	chr5:13080274-13080274	NC_000005.10:g.13080274del		overlap	No cluster	T		39	17	43.5897	Deletion	1			55	50	1051.73	-1
1	chr5:74522595-74522595	NC_000005.10:g.74522595T>C	NR_126354.1:n.307+14075A>G	overlap	No cluster	T	C	26	16	61.5385	Substitution	1		LINC01331,LINC01331	60	48	1215.77	-1
1	chr5:169185968-169185968	NC_000005.10:g.169185968A>G	NM_001271946.1:c.413+7511T>C NM_003062.3:c.413+7511T>C XR_427809.1:n.523+7511T>C	overlap	No cluster	A	G	26	15	57.6923	Substitution	1	SLIT3		64	50	837.77	-1
1	chr6:38068955-38068955	NC_000006.12:g.38068961dup	XM_005249269.1:c.295+7186dup XM_011514790.1:c.295+7186dup NM_021943.2:c.295+7186dup XM_006715155.2:c.295+7186dup XM_006715155.1:c.295+7186dup	overlap	No cluster		A	36	25	69.4444	Insertion	1	ZFAND3		54	50	613.73	-1
1	chr6:68354280-68354280	NC_000006.12:g.68354280G>C		overlap	No cluster	G	C	24	18	75	Substitution	1		AL606923.2	61	50	1226.77	-1
1	chr6:97398877-97398877	NC_000006.12:g.97398877G>A	NR_110757.1:n.511+92781G>A XR_245562.2:n.98+92781G>A	overlap	No cluster	G	A	27	10	37.037	Substitution	1		AL589740.1,AL589740.1	49	50	888.77	-1
1	chr6:112358449-112358449	NC_000006.12:g.112358449G>A		LRS+	No cluster	G	A	21	14	66.6667	Substitution	1	RPSAP45		67	50	767.77	-1
1	chr6:128079016-128079016	NC_000006.12:g.128079016T>A	XR_245596.1:n.233-4655T>A NR_125849.1:n.290-4655T>A XM_006715538.1:c.611-98A>T XM_011536019.1:c.611-98A>T XM_011536018.1:c.1565-98A>T NM_001135648.2:c.1778-98A>T NM_001291981.1:c.1778-98A>T NM_001291984.1:c.1778-98A>T NM_002844.3:c.1778-98A>T NM_001135648.1:c.1778-98A>T XM_005267082.1:c.1778-98A>T XM_005267085.1:c.1778-98A>T XM_006715535.1:c.1778-98A>T XM_006715536.1:c.1778-98A>T XM_006715537.1:c…	overlap	No cluster	T	A	33	15	45.4545	Substitution	1	PTPRK	AL590006.1	56	50	552.77	-1
1	chr6:148051426-148051426	NC_000006.12:g.148051426G>A		overlap	No cluster	G	A	21	13	61.9048	Substitution	1			52	50	1085.77	-1
1	chr6:149390990-149390990	NC_000006.12:g.149390990G>A	NM_001292035.2:c.1508-6614G>A NM_001292034.2:c.1604-6614G>A NM_015093.4:c.1604-6614G>A XM_006715403.2:c.1604-6614G>A XM_011535634.1:c.1604-6614G>A NM_015093.5:c.1604-6614G>A XM_011535633.1:c.1604-6614G>A XM_006715403.1:c.1604-6614G>A	overlap	No cluster	G	A	32	14	43.75	Substitution	1	TAB2		54	48	1075.77	-1
1	chr7:6619181-6619181	NC_000007.14:g.6619181A>G	XM_011515438.1:c.208+1519A>G XM_011515439.1:c.163+1519A>G NM_017560.1:c.130+1874A>G	overlap	No cluster	A	G	19	9	47.3684	Substitution	1	ZNF853		56	48	990.77	-1
1	chr7:39538004-39538004	NC_000007.14:g.39538004T>C		overlap	No cluster	T	C	25	16	64	Substitution	1			57	48	677.77	-1
1	chr7:54706430-54706430	NC_000007.14:g.54706430T>C		overlap	No cluster	T	C	20	12	60	Substitution	1			60	50	1133.77	-1
1	chr7:90191500-90191500	NC_000007.14:g.90191500A>G	NR_110029.1:n.424+18351T>C NR_110029.2:n.424+18351T>C	overlap	No cluster	A	G	25	14	56	Substitution	1		STEAP2-AS1	60	50	812.77	-1
1	chr7:123657992-123657992	NC_000007.14:g.123658012del	NM_207163.1:c.273+1776del	LRS-unique	No cluster	A		24	10	41.6667	Deletion	1	LMOD2		27	31	0	Failed primer design
1	chr7:124688725-124688725	NC_000007.14:g.124688725G>A		overlap	No cluster	G	A	30	10	33.3333	Substitution	1			51	50	736.77	-1
1	chr7:137143644-137143644	NC_000007.14:g.137143644C>A	NR_046103.1:n.221+20477G>T NR_046103.1:n.221+20477G>T	overlap	No cluster	C	A	32	15	46.875	Substitution	1		AC009264.1,AC009264.1,AC009264.1	52	48	1428.77	-1
1	chr8:39570654-39570654	NC_000008.11:g.39570654T>C	NR_046245.1:n.128-2590T>C	overlap	No cluster	T	C	33	16	48.4848	Substitution	1		AC123767.1	61	50	609.77	-1
1	chr8:58579373-58579375	NC_000008.11:g.58579375_58579377del	NM_001144772.1:c.*4729_*4731del NM_003580.3:c.*4729_*4731del NM_001007067.1:c.579-248_579-246del NM_001007068.1:c.561-248_561-246del NM_001007069.1:c.576-248_576-246del NM_001007070.1:c.576-248_576-246del NM_005625.3:c.579-248_579-246del XM_005251280.2:c.639-248_639-246del XM_011517571.1:c.597-248_597-246del	overlap	No cluster	AGC		33	16	48.4848	Deletion	3	SDCBP		45	50	1228.73	-1
1	chr8:67577107-67577107	NC_000008.11:g.67577107G>A	NM_020361.4:c.192+47069C>T XM_011517570.1:c.-128+47069C>T XM_011517569.1:c.192+47069C>T XR_929019.1:n.21065G>A XR_929020.1:n.21048G>A	overlap	No cluster	G	A	25	12	48	Substitution	1	CPA6		59	50	966.77	-1
1	chr8:69494080-69494080	NC_000008.11:g.69494080G>T	NM_001128204.1:c.-228-7794G>T NM_015170.2:c.-390-1685G>T XM_006716440.2:c.-390-1685G>T XM_011517494.1:c.-228-7794G>T XM_006716440.1:c.-390-1685G>T XM_011517495.1:c.-391+955G>T XM_006716438.2:c.-391+955G>T XR_928764.1:n.1320G>T NM_001128205.1:c.-391+955G>T NM_001128206.1:c.-229+955G>T XM_006716439.2:c.-229+955G>T XM_006716438.1:c.-391+955G>T XM_006716439.1:c.-229+955G>T	overlap	No cluster	G	T	28	12	42.8571	Substitution	1	SULF1		51	50	1066.77	-1
1	chr8:83753709-83753709	NC_000008.11:g.83753709G>A		overlap	No cluster	G	A	32	11	34.375	Substitution	1			46	50	737.77	-1
1	chr8:122110750-122110750	NC_000008.11:g.122110750A>C		overlap	No cluster	A	C	28	12	42.8571	Substitution	1		AC037486.1	52	50	1095.77	-1
1	chr9:5247779-5247779	NC_000009.12:g.5247779C>A		overlap	No cluster	C	A	20	11	55	Substitution	1			57	50	672.77	-1
1	chr9:88475617-88475617	NC_000009.12:g.88475617G>A	NM_006717.2:c.*340G>A	overlap	No cluster	G	A	25	15	60	Substitution	1	SPIN1		65	50	1058.77	-1
1	chr9:120630144-120630144	NC_000009.12:g.120630144A>G	NM_001080497.2:c.804-7389T>C	overlap	No cluster	A	G	25	12	48	Substitution	1	MEGF9		58	50	945.77	-1
1	chr9:131190787-131190787	NC_000009.12:g.131190787G>T	XM_011519057.1:c.3700+1656G>T XM_011519056.1:c.3701-1421G>T XM_011519055.1:c.3701-1421G>T XM_011519054.1:c.3701-1421G>T XM_005272216.2:c.3701-1421G>T XM_005272217.2:c.3668-1421G>T XM_005272218.2:c.3700+1656G>T XM_005272219.2:c.3413-1421G>T XM_006717292.2:c.3665-1421G>T XM_011519053.1:c.3665-1421G>T XM_005272216.1:c.3701-1421G>T XM_005272217.1:c.3668-1421G>T XM_005272218.1:c.3700+1656G>T XM_005272…	overlap	No cluster	G	T	22	12	54.5455	Substitution	1	NUP214	AL157938.3	65	50	1289.77	-1
1	chr10:11754801-11754801	NC_000010.11:g.11754801G>C	NM_024693.4:c.391-607G>C XM_011519689.1:c.390+5209G>C	overlap	No cluster	G	C	25	13	52	Substitution	1	ECHDC3		64	50	781.77	-1
1	chr10:63794674-63794674	NC_000010.11:g.63794674G>A		overlap	No cluster	G	A	31	21	67.7419	Substitution	1		AC013287.1	57	50	796.77	-1
1	chr10:83357965-83357965	NC_000010.11:g.83357965T>C		overlap	No cluster	T	C	27	17	62.963	Substitution	1			56	50	729.77	-1
1	chr10:105603663-105603663	NC_000010.11:g.105603663G>C	XR_946290.1:n.39098C>G XR_946291.1:n.39098C>G	overlap	No cluster	G	C	26	12	46.1538	Substitution	1			53	50	842.77	-1
1	chr11:15710227-15710227	NC_000011.10:g.15710227A>C	XR_931063.1:n.58250T>G XR_931064.1:n.58250T>G XR_931065.1:n.58250T>G XR_931066.1:n.58250T>G XR_931067.1:n.58250T>G XR_931068.1:n.58250T>G XR_931069.1:n.58250T>G XR_931070.1:n.58250T>G XR_931071.1:n.58250T>G XM_011519839.1:c.*4946A>C XM_011519838.1:c.*4946A>C NM_001293172.1:c.*4946A>C	overlap	No cluster	A	C	29	11	37.931	Substitution	1		AC087379.1,AC087379.1	49	45	664.77	-1
1	chr11:18899383-18899383	NC_000011.10:g.18899383T>C		overlap	No cluster	T	C	39	20	51.2821	Substitution	1			50	50	897.77	-1
1	chr11:63365642-63365642	NC_000011.10:g.63365642G>T	XM_006718429.1:c.-4415G>T NM_080866.2:c.-4415G>T	overlap	No cluster	G	T	23	11	47.8261	Substitution	1	SLC22A9		31	50	526.77	-1
1	chr11:82916785-82916785	NC_000011.10:g.82916785C>G	NM_145018.3:c.113+1934C>G XM_011544835.1:c.113+1934C>G XM_011544838.1:c.-673+1934C>G XM_011544836.1:c.113+1934C>G NM_145018.3:c.113+1934C>G	overlap	No cluster	C	G	37	20	54.0541	Substitution	1	DDIAS		65	50	651.77	-1
1	chr11:117160441-117160441	NC_000011.10:g.117160441G>C	NM_002572.3:c.171+418G>C NR_110282.1:n.136-3329G>C NM_001184746.1:c.171+418G>C NM_001184747.1:c.171+418G>C NM_001184748.1:c.171+418G>C NR_110268.1:n.313+418G>C NR_110269.1:n.313+418G>C	overlap	No cluster	G	C	21	9	42.8571	Substitution	1	PAFAH1B2		43	50	873.77	-1
1	chr12:7493345-7493345	NC_000012.12:g.7493345C>T	NM_004244.5:c.1420+1736G>A NM_203416.3:c.1420+1736G>A XM_005253528.3:c.1420+1736G>A XM_005253529.3:c.1420+1736G>A XM_005253528.2:c.1420+1736G>A XM_005253529.2:c.1420+1736G>A XR_429039.1:n.1538+1736G>A	overlap	No cluster	C	T	26	15	57.6923	Substitution	1	CD163		56	48	878.77	-1
1	chr12:123275489-123275489	NC_000012.12:g.123275489C>T	NR_073008.1:n.-4387G>A NM_004642.3:c.-3871G>A NR_073007.1:n.-3173G>A	overlap	No cluster	C	T	19	10	52.6316	Substitution	1	CDK2AP1		52	50	531.77	-1
1	chr13:51106658-51106658	NC_000013.11:g.51106658G>A	NR_102432.2:n.236-18583C>T NR_102431.2:n.166+6535C>T NR_102431.1:n.36+6535C>T	overlap	No cluster	G	A	18	9	50	Substitution	1	C13orf42		54	50	1058.77	-1
1	chr13:51107793-51107793	NC_000013.11:g.51107793G>A	NR_102432.2:n.236-19718C>T NR_102431.2:n.166+5400C>T NR_102431.1:n.36+5400C>T	overlap	No cluster	G	A	19	10	52.6316	Substitution	1	C13orf42		49	50	897.77	-1
1	chr14:26774389-26774389	NC_000014.9:g.26774389C>T	XR_943651.1:n.175985C>T XR_943645.1:n.175979C>T XR_943646.1:n.175979C>T XR_943641.1:n.175786C>T XR_943642.1:n.175786C>T XR_943647.1:n.175786C>T XR_943649.1:n.175786C>T XR_943654.1:n.175786C>T XR_943657.1:n.175786C>T XR_943643.1:n.175786C>T XR_943644.1:n.175786C>T XR_943648.1:n.155455C>T XR_943650.1:n.151164C>T XR_943655.1:n.95066C>T XR_943659.1:n.95066C>T NR_110033.1:n.*1106G>A NR_110033.1:n.*110…	overlap	No cluster	C	T	23	14	60.8696	Substitution	1		AL110292.1,LINC02588,LINC02588	60	48	756.77	-1
1	chr14:32897951-32897951	NC_000014.9:g.32897951A>G		overlap	No cluster	A	G	28	11	39.2857	Substitution	1			52	50	1133.77	-1
1	chr14:60321741-60321741	NC_000014.9:g.60321741A>G	XR_245767.2:n.16180A>G XR_245767.1:n.-1455A>G	overlap	No cluster	A	G	26	16	61.5385	Substitution	1	LINC02322		70	50	684.77	-1
1	chr14:65157542-65157542	NC_000014.9:g.65157542G>A		overlap	No cluster	G	A	27	11	40.7407	Substitution	1			63	50	1028.77	-1
1	chr14:101694394-101694394	NC_000014.9:g.101694394C>T	XR_944227.1:n.36911G>A XR_944226.1:n.36913G>A	overlap	No cluster	C	T	39	12	30.7692	Substitution	1		LINC02320	41	48	803.77	-1
1	chr14:101705846-101705846	NC_000014.9:g.101705846C>A	XR_944227.1:n.25459G>T XR_944226.1:n.25461G>T	overlap	No cluster	C	A	28	11	39.2857	Substitution	1		LINC02320	50	50	676.77	-1
1	chr14:101705847-101705847	NC_000014.9:g.101705847C>A	XR_944227.1:n.25458G>T XR_944226.1:n.25460G>T	overlap	No cluster	C	A	26	11	42.3077	Substitution	1		LINC02320	50	50	676.77	-1
1	chr16:846778-846778	NC_000016.10:g.846780dup	XR_932991.1:n.-3033dup	LRS-unique	No cluster		A	23	6	26.087	Insertion	1		AL023882.1	40	50	0	Failed primer design
1	chr16:1210763-1210763	NC_000016.10:g.1210763C>T	NM_001005407.1:c.4039-24C>T NM_021098.2:c.4039-24C>T XM_011522727.1:c.*2072C>T XM_011522726.1:c.*829C>T XR_932960.1:n.57377C>T XM_006720969.2:c.4039-24C>T XM_006720967.2:c.4039-24C>T XM_006720968.2:c.4039-24C>T XM_005255652.3:c.4039-24C>T XM_006720963.2:c.4039-24C>T XM_006720964.2:c.4039-24C>T XM_006720965.2:c.4039-24C>T XM_006720969.1:c.4039-24C>T XM_006720967.1:c.4039-24C>T XM_006720968.1:c.403…	overlap	No cluster	C	T	17	6	35.2941	Substitution	1	CACNA1H		52	50	530.77	-1
1	chr16:18911335-18911335	NC_000016.10:g.18911335C>T	NM_015092.4:c.93-14379G>A XM_005255183.2:c.-44-11291G>A XM_005255182.2:c.93-14379G>A XM_005255184.2:c.93-14379G>A XM_011545769.1:c.93-14379G>A XM_005255182.1:c.93-14379G>A XM_005255183.1:c.-44-11291G>A XM_005255184.1:c.93-14379G>A XM_005255185.1:c.93-14379G>A	LRS+	No cluster	C	T	14	6	42.8571	Substitution	1	SMG1		60	50	719.77	-1
1	chr16:54981873-54981873	NC_000016.10:g.54981873C>T		overlap	No cluster	C	T	29	14	48.2759	Substitution	1			54	50	930.77	-1
1	chr16:85311943-85311943	NC_000016.10:g.85311943C>G	XM_005255859.2:c.2242-45520C>G XM_005255860.1:c.2242-45520C>G XM_005255861.2:c.2242-45520C>G XM_005255862.1:c.2242-45520C>G XM_005255862.2:c.1411-45520C>G XM_005255860.2:c.1411-45520C>G XM_005255859.3:c.1411-45520C>G XM_005255861.3:c.1411-45520C>G XR_243488.1:n.-38G>C XR_243488.2:n.221G>C	overlap	No cluster	C	G	22	11	50	Substitution	1	AC092275.1		53	50	775.77	-1
1	chr17:3329512-3329512	NC_000017.11:g.3329512C>G	XM_011523894.1:c.3+6521G>C	LRS-unique	No cluster	C	G	25	11	44	Substitution	1			32	50	0	Failed primer design
1	chr17:19527845-19527845	NC_000017.11:g.19527855_19527856dup		LRS-unique	No cluster		AA	13	7	53.8462	Insertion	2			22	49	0	Failed primer design
1	chr17:54970879-54970879	NC_000017.11:g.54970879G>A	NR_027941.1:n.-2176C>T NR_027942.1:n.-2176C>T XM_006721704.2:c.-2233C>T XM_006721705.2:c.-2233C>T XM_006721704.1:c.-2233C>T XM_006721705.1:c.-2233C>T XM_011524342.1:c.-2233C>T NM_001162861.1:c.-2233C>T NM_001162862.1:c.-2233C>T NM_004375.3:c.-2233C>T XM_006721797.2:c.-157+2064G>A XM_006721798.2:c.-157+2064G>A XM_011524584.1:c.-157+2064G>A XR_934431.1:n.2145G>A XM_005257187.3:c.-157+2064G>A XM_011…	overlap	No cluster	G	A	21	6	28.5714	Substitution	1	STXBP4		49	50	950.77	-1
1	chr18:25355704-25355704	NC_000018.10:g.25355704C>T	XM_006722436.1:c.-4758G>A XM_005258241.1:c.-4404G>A XM_011525911.1:c.-4457G>A XM_011525909.1:c.-3701G>A NM_015461.2:c.-3701G>A XM_006722437.1:c.-4758G>A XM_011525910.1:c.-3701G>A	overlap	No cluster	C	T	17	7	41.1765	Substitution	1	ZNF521		48	50	938.77	-1
1	chr19:32013152-32013152	NC_000019.10:g.32013152C>T	XR_243986.1:n.75-2596G>A XR_243985.1:n.90-2596G>A	overlap	No cluster	C	T	26	9	34.6154	Substitution	1		LINC01837,LINC01837	46	48	1165.77	-1
1	chr19:34443779-34443779	NC_000019.10:g.34443779T>G	XM_005258404.2:c.918-65T>G XM_011526304.1:c.918-65T>G XR_935712.1:n.15604T>G XM_005258403.1:c.582-65T>G NM_005499.2:c.582-65T>G XM_006722962.1:c.498-65T>G XM_005258404.1:c.294-65T>G	overlap	No cluster	T	G	23	14	60.8696	Substitution	1	UBA2		51	50	359.77	-1
1	chr20:29345423-29345423	NC_000020.11:g.29345423C>G		overlap	No cluster	C	G	36	21	58.3333	Substitution	1			40	50	705.77	-1
1	chr21:31706938-31706938	NC_000021.9:g.31706938C>G	NM_001145444.1:c.31-581G>C NM_001145445.1:c.31-581G>C NM_020706.2:c.31-581G>C XM_005261017.1:c.31-581G>C XM_006724035.1:c.31-581G>C XM_006724036.1:c.31-581G>C	overlap	No cluster	C	G	32	17	53.125	Substitution	1	SCAF4		65	50	772.77	-1
1	chr22:32544440-32544440	NC_000022.11:g.32544440C>G	XM_011530412.1:c.10-2727G>C XM_011530410.1:c.421-2727G>C XM_011530409.1:c.775-2727G>C XM_011530405.1:c.775-2727G>C XR_937927.1:n.470283G>C XM_011530407.1:c.775-2727G>C XM_011530406.1:c.775-2727G>C XM_011530408.1:c.775-2727G>C NM_003490.3:c.775-2727G>C NM_133633.2:c.775-2727G>C NM_001135774.1:c.772-2727G>C XM_011530411.1:c.775-2727G>C	overlap	No cluster	C	G	18	9	50	Substitution	1	SYN3		57	50	725.77	-1
3	chr1:19732056-19732056	NC_000001.11:g.19732056G>T	XM_005245822.3:c.1264+5316C>A XM_005245827.3:c.1144+5316C>A XM_011541180.1:c.1564+5316C>A XM_005245825.3:c.1264+5316C>A NM_181719.4:c.1264+5316C>A XM_006710551.2:c.1264+5316C>A XM_011541179.1:c.1564+5316C>A XM_011541182.1:c.1444+5316C>A XM_011541183.1:c.1441+5316C>A XM_011541184.1:c.1264+5316C>A XM_011541181.1:c.1564+5316C>A XM_005245824.3:c.1264+5316C>A XM_011541185.1:c.1264+5316C>A XM_011541186…	overlap	No cluster	G	T	29	14	48.2759	Substitution	1	TMCO4		52	52	1283.77	-1
3	chr1:22104027-22104032	NC_000001.11:g.22104031_22104036del		LRS+	No cluster	AAAGGA		31	19	61.2903	Deletion	6	CDC42		51	51	1054.73	-1
3	chr1:66999907-66999907	NC_000001.11:g.66999907A>C	NM_015139.2:c.*4433T>G XM_006710480.1:c.*4433T>G XM_006710478.1:c.*4136T>G XM_006710479.1:c.*4433T>G XM_011541070.1:c.*4433T>G	LRS-unique	No cluster	A	C	35	15	42.8571	Substitution	1	SLC35D1		55	55	0	Failed primer design
3	chr1:69100718-69100718	NC_000001.11:g.69100718G>A	XR_947481.1:n.44855G>A XR_947482.1:n.44855G>A	overlap	No cluster	G	A	21	14	66.6667	Substitution	1		LINC01707,LINC01707	48	48	1462.77	-1
3	chr1:231547811-231547811	NC_000001.11:g.231547811del	NR_028399.1:n.525+5200del NR_028400.1:n.525+5200del NR_028394.1:n.525+5200del NR_028395.1:n.525+5200del NR_028396.1:n.525+5200del NR_028397.1:n.525+5200del NR_028398.1:n.280-13317del NR_028393.1:n.525+5200del NM_005999.2:c.367+5200del	overlap	No cluster	G		23	11	47.8261	Deletion	1	TSNAX		36	37	1095.73	-1
3	chr2:13731126-13731126	NC_000002.12:g.13731126C>A	XR_922815.1:n.122065C>A XR_922816.1:n.122065C>A	overlap	No cluster	C	A	23	10	43.4783	Substitution	1		LINC00276,AC016730.1	57	57	1483.77	-1
3	chr2:83980348-83980348	NC_000002.12:g.83980348A>T		overlap	No cluster	A	T	30	15	50	Substitution	1			54	54	1128.77	-1
3	chr2:85361167-85361167	NC_000002.12:g.85361167T>C	XM_005264596.2:c.55-1019T>C XM_005264598.2:c.55-1019T>C NM_001135021.1:c.55-1019T>C NM_001135022.1:c.55-1019T>C NM_001135023.1:c.55-1019T>C NM_032213.4:c.55-1019T>C XM_005264597.2:c.55-1019T>C XM_006712116.1:c.55-1019T>C XR_426997.1:n.206-1019T>C XR_426998.1:n.206-1019T>C	overlap	No cluster	T	C	36	16	44.4444	Substitution	1	ELMOD3		57	58	986.77	-1
3	chr2:87837805-87837805	NC_000002.12:g.87837805A>C	XM_011533087.1:c.124-19182T>G XM_011533089.1:c.49-19182T>G	LRS+	No cluster	A	C	34	14	41.1765	Substitution	1			33	33	239.77	-1
3	chr2:107111756-107111756	NC_000002.12:g.107111756G>A		overlap	No cluster	G	A	24	10	41.6667	Substitution	1			50	50	1089.77	-1
3	chr2:189651494-189651494	NC_000002.12:g.189651494T>C		overlap	No cluster	T	C	27	13	48.1481	Substitution	1			56	56	942.77	-1
3	chr2:205258654-205258654	NC_000002.12:g.205258654G>C	NM_001302769.1:c.2185+12832G>C NM_057177.6:c.2185+12832G>C NM_152526.5:c.1999+12832G>C NM_205863.3:c.2185+12832G>C XM_005246273.1:c.2185+12832G>C XM_011510550.1:c.2185+12832G>C XM_011510551.1:c.2185+12832G>C XM_011510553.1:c.2209+12832G>C XM_011510552.1:c.2209+12832G>C XM_005246274.2:c.1588+12832G>C	overlap	No cluster	G	C	25	11	44	Substitution	1	PARD3B		35	35	943.77	-1
3	chr2:206177716-206177716	NC_000002.12:g.206177716G>A	XM_005246471.1:c.-28-441C>T XM_005246471.2:c.-28-441C>T XM_006712437.1:c.-28-441C>T NM_001261454.1:c.-28-441C>T NM_001261455.1:c.-28-441C>T NM_001098199.1:c.-28-441C>T NM_001261452.1:c.-28-441C>T NM_001261453.1:c.-28-441C>T NM_005279.3:c.-28-441C>T	overlap	No cluster	G	A	24	12	50	Substitution	1	GPR1		62	63	1251.77	-1
3	chr2:230472210-230472210	NC_000002.12:g.230472214_230472221dup	XR_427235.2:n.41110_41117dup XR_923985.1:n.49079_49086dup XR_241424.1:n.403+26415_403+26422dup XR_427235.1:n.281+26415_281+26422dup XR_241425.1:n.404-7917_404-7910dup NM_001206702.1:c.*2102_*2109dup NM_001206703.1:c.*2102_*2109dup NM_001206701.1:c.1430-1110_1430-1103dup NM_003113.3:c.1430-1110_1430-1103dup NM_001080391.1:c.1430-1110_1430-1103dup NM_001206704.1:c.*2102_*2109dup	overlap	No cluster		GAGGTCAG	34	15	44.1176	Insertion	8	SP100		54	54	1545.73	-1
3	chr2:233567969-233567970	NC_000002.12:g.233567971_233567972del	NM_018218.2:c.-2382_-2381del XM_006712612.1:c.-2382_-2381del XR_427098.1:n.-2382_-2381del XM_006712612.2:c.-2382_-2381del XM_011511396.1:c.-2382_-2381del XM_005246088.1:c.-1308_-1307del XM_011511397.1:c.-1308_-1307del XM_011511399.1:c.-1308_-1307del XM_011511398.1:c.-2382_-2381del XM_011511401.1:c.-2382_-2381del	LRS-unique	No cluster	TA		25	12	48	Deletion	2	USP40		57	58	0	Failed primer design
3	chr3:21867726-21867726	NC_000003.12:g.21867726G>A	XM_011534117.1:c.-41-6874C>T XM_011534119.1:c.9+301091C>T XM_011534116.1:c.10-18007C>T XM_005265485.2:c.326-202698C>T XM_005265486.2:c.326-202698C>T XM_005265485.1:c.326-202698C>T XM_005265486.1:c.326-202698C>T XM_011534121.1:c.326-202698C>T XM_011534126.1:c.326-202698C>T XM_011534122.1:c.326-202698C>T XM_011534124.1:c.326-202698C>T XM_011534123.1:c.326-202698C>T XM_011534129.1:c.326-202698C>T XM…	overlap	No cluster	G	A	35	18	51.4286	Substitution	1			59	59	918.77	-1
3	chr3:33468220-33468220	NC_000003.12:g.33468220G>A		overlap	No cluster	G	A	38	22	57.8947	Substitution	1			65	67	897.77	-1
3	chr3:101634587-101634587	NC_000003.12:g.101634587G>A		overlap	No cluster	G	A	27	13	48.1481	Substitution	1			59	60	1482.77	-1
3	chr3:161259068-161259068	NC_000003.12:g.161259068G>A		overlap	No cluster	G	A	45	20	44.4444	Substitution	1			35	36	258.77	-1
3	chr3:184516616-184516616	NC_000003.12:g.184516616C>T	XR_924788.1:n.8088C>T	overlap	No cluster	C	T	34	19	55.8824	Substitution	1			55	55	957.77	-1
3	chr4:2661954-2661954	NC_000004.12:g.2661954C>T	XM_006713931.1:c.1473-884C>T XM_006713932.1:c.1545-884C>T XM_006713930.1:c.1473-884C>T XM_011513592.1:c.1023-884C>T XM_006713930.2:c.873-884C>T XM_006713932.2:c.945-884C>T XM_011513590.1:c.1023-884C>T NM_001256666.1:c.873-884C>T NM_001256667.1:c.945-890C>T NM_001256668.1:c.873-884C>T NM_003704.3:c.873-884C>T NR_046335.1:n.1224-884C>T NR_046336.1:n.1224-884C>T XM_011513593.1:c.435-884C>T XM_011513…	overlap	No cluster	C	T	30	13	43.3333	Substitution	1	FAM193A		67	67	1209.77	-1
3	chr4:4235541-4235541	NC_000004.12:g.4235541G>T	NM_032927.2:c.*725C>A XM_005248033.2:c.*725C>A XM_006713928.1:c.*719C>A NM_001297551.1:c.*725C>A NM_001297552.1:c.*723C>A NM_032927.3:c.*725C>A XM_005248034.1:c.*1546C>A	LRS+	No cluster	G	T	38	19	50	Substitution	1	TMEM128		59	59	1946.77	-1
3	chr4:29553239-29553239	NC_000004.12:g.29553239C>T		overlap	No cluster	C	T	19	14	73.6842	Substitution	1			49	48	1123.77	-1
3	chr4:88541946-88541946	NC_000004.12:g.88541946A>G		overlap	No cluster	A	G	36	19	52.7778	Substitution	1	AC098582.1		55	55	996.77	-1
3	chr4:101762621-101762621	NC_000004.12:g.101762621G>T		overlap	No cluster	G	T	25	14	56	Substitution	1	BANK1		57	58	1503.77	-1
3	chr4:121944414-121944414	NC_000004.12:g.121944414G>T	NM_001130698.1:c.215+7052C>A XM_011532219.1:c.-5+6125C>A XM_011532218.1:c.215+7052C>A XM_011532217.1:c.215+7052C>A	LRS-unique	No cluster	G	T	21	8	38.0952	Substitution	1	TRPC3		31	30	0	No variant
3	chr4:136787333-136787333	NC_000004.12:g.136787333A>T		overlap	No cluster	A	T	33	21	63.6364	Substitution	1			54	54	1379.77	-1
3	chr4:146267662-146267662	NC_000004.12:g.146267662A>C	NM_001029998.4:c.848-8825T>G NM_001300842.1:c.848-8825T>G NM_001029998.3:c.848-8825T>G XM_011532312.1:c.809-8825T>G XM_011532314.1:c.458-8825T>G XM_011532313.1:c.509-8825T>G XM_005263276.1:c.848-8825T>G XM_011532311.1:c.809-8825T>G XR_938780.1:n.254310T>G	overlap	No cluster	A	C	28	9	32.1429	Substitution	1	SLC10A7		40	41	1136.77	-1
3	chr4:153748359-153748359	NC_000004.12:g.153748359C>T	XM_011531884.1:c.-78+286G>A XM_011531880.1:c.126+286G>A XM_011531885.1:c.6+3079G>A XM_011531879.1:c.246+286G>A XM_005262939.2:c.6+3079G>A XM_011531883.1:c.126+286G>A XM_011531881.1:c.126+286G>A XM_005262938.2:c.246+286G>A NM_173662.2:c.246+286G>A XM_006714185.1:c.-2650G>A XM_005262939.1:c.6+3079G>A XM_005262938.1:c.246+286G>A XM_011531882.1:c.246+286G>A XR_939366.1:n.35622C>T XR_939365.1:n.28031C…	overlap	No cluster	C	T	35	16	45.7143	Substitution	1	RNF175		55	55	1354.77	-1
3	chr4:187702496-187702496	NC_000004.12:g.187702496C>T	XR_939605.1:n.89157C>T XR_939606.1:n.88576C>T XR_939609.1:n.53369C>T XR_939607.1:n.30475C>T XR_939608.1:n.30475C>T XR_939610.1:n.20171C>T	overlap	No cluster	C	T	38	16	42.1053	Substitution	1		AC097521.1,AC097521.1	52	52	706.77	-1
3	chr5:2200947-2200947	NC_000005.10:g.2200947T>C		overlap	No cluster	T	C	27	12	44.4444	Substitution	1			51	52	1019.77	-1
3	chr5:107548586-107548586	NC_000005.10:g.107548586A>G	NM_001962.2:c.126-121077T>C XM_006714565.1:c.126-121077T>C	overlap	No cluster	A	G	27	13	48.1481	Substitution	1	EFNA5		54	55	1494.77	-1
3	chr5:114373640-114373640	NC_000005.10:g.114373658_114373659insTATATATATATATATATATATATATATATATATATATATATATA	XM_011543387.1:c.1416+9657_1416+9658insTATATATATATATATATATATATATATATATATATATATATATA XM_011543388.1:c.1416+9657_1416+9658insTATATATATATATATATATATATATATATATATATATATATATA XM_011543389.1:c.1416+9657_1416+9658insTATATATATATATATATATATATATATATATATATATATATATA XM_006714613.1:c.1386+9657_1386+9658insTATATATATATATATATATATATATATATATATATATATATATA NM_001278204.1:c.-44+9657_-44+9658insTATATATATATATATATATATATATA…	LRS-unique	No cluster		TATATATATATATATATATATATATATATATATATATATATATA	27	6	22.2222	Insertion	44	KCNN2		33	33	0	No variant
3	chr5:135453422-135453422	NC_000005.10:g.135453422A>T	NM_001099221.1:c.-1224T>A	overlap	No cluster	A	T	30	15	50	Substitution	1		AC022092.1	57	58	1357.77	-1
3	chr5:148252347-148252347	NC_000005.10:g.148252347C>T		LRS+	No cluster	C	T	27	14	51.8519	Substitution	1		AC011346.1	46	46	289.77	-1
3	chr5:169060614-169060614	NC_000005.10:g.169060614G>A	NM_001271946.1:c.413+132865C>T NM_003062.3:c.413+132865C>T XR_427809.1:n.523+132865C>T	overlap	No cluster	G	A	30	16	53.3333	Substitution	1	SLIT3		58	59	1349.77	-1
3	chr6:47957259-47957259	NC_000006.12:g.47957259A>G	XM_011514640.1:c.-102+51326T>C XM_011514639.1:c.148+51375T>C XM_011514636.1:c.1072+51375T>C XM_011514637.1:c.898+51375T>C NM_001013732.3:c.907+51375T>C NM_207499.2:c.907+51375T>C XM_006715099.1:c.898+51375T>C	overlap	No cluster	A	G	31	15	48.3871	Substitution	1	PTCHD4		47	47	1125.77	-1
3	chr6:62139757-62139757	NC_000006.12:g.62139757C>T	XM_006715355.1:c.219+37428G>A XR_942323.1:n.146434G>A XR_427965.2:n.146434G>A XR_427965.1:n.461+37428G>A NM_152688.2:c.219+37428G>A XM_011535516.1:c.219+37428G>A XM_011535518.1:c.219+37428G>A XM_006715354.1:c.219+37428G>A XM_011535517.1:c.219+37428G>A XM_011535519.1:c.219+37428G>A XM_011535520.1:c.219+37428G>A XM_011535515.1:c.219+37428G>A	overlap	No cluster	C	T	27	13	48.1481	Substitution	1	KHDRBS2		50	51	1039.77	-1
3	chr6:69030959-69030959	NC_000006.12:g.69030959T>C	XM_005248753.1:c.2107+12460T>C XM_005248752.1:c.2107+12460T>C XM_006715534.1:c.2107+12460T>C NM_001704.2:c.2107+12460T>C XM_011536013.1:c.2107+12460T>C XM_011536012.1:c.2107+12460T>C XM_005248752.2:c.2107+12460T>C XM_006715534.2:c.2107+12460T>C XM_011536008.1:c.2107+12460T>C NM_001704.2:c.2107+12460T>C XM_011536009.1:c.1342+12460T>C XM_011536010.1:c.1108+12460T>C XM_011536011.1:c.343+12460T>C	overlap	No cluster	T	C	27	12	44.4444	Substitution	1	ADGRB3		30	30	966.77	-1
3	chr6:75586195-75586195	NC_000006.12:g.75586195A>C		overlap	No cluster	A	C	30	8	26.6667	Substitution	1		H3P27	41	41	1620.77	-1
3	chr6:77653469-77653469	NC_000006.12:g.77653469G>A	XM_006715298.2:c.-15+2762G>A XM_006715298.1:c.-15+2762G>A XM_005248773.2:c.-15+377G>A XM_005248773.1:c.-15+377G>A	overlap	No cluster	G	A	34	14	41.1765	Substitution	1	2004-05-01		55	55	1532.77	-1
3	chr6:89855049-89855049	NC_000006.12:g.89855049G>C	NM_001137667.1:c.225+132G>C NM_001137668.1:c.225+132G>C NM_012115.3:c.225+132G>C	overlap	No cluster	G	C	29	16	55.1724	Substitution	1	CASP8AP2		57	58	1068.77	-1
3	chr6:100156315-100156315	NC_000006.12:g.100156315_100156316insTAGAAAGAAAGATAG	XR_942813.1:n.-203_-202insCTATCTTTCTTTCTA	LRS-unique	No cluster		TAGAAAGAAAGATAG	32	14	43.75	Insertion	15			30	30	0	Failed primer design
3	chr6:108742863-108742863	NC_000006.12:g.108742863C>A		LRS+	No cluster	C	A	31	16	51.6129	Substitution	1			32	33	469.77	-1
3	chr6:124854924-124854924	NC_000006.12:g.124854924T>C		overlap	No cluster	T	C	32	18	56.25	Substitution	1		RNF217-AS1,RNF217-AS1,RNF217-AS1,RNF217-AS1	58	58	1413.77	-1
3	chr6:150337841-150337841	NC_000006.12:g.150337871_150337872insAAAATAAAATAAAATAAAATAAAATAAAATAAAATAAAATAAAAT	XR_943110.1:n.1601_1602insAAAATAAAATAAAATAAAATAAAATAAAATAAAATAAAATAAAAT	LRS-unique	No cluster		AAAATAAAATAAAATAAAATAAAATAAAATAAAATAAAATAAAAT	32	10	31.25	Insertion	45			32	22	0	Failed primer design
3	chr7:15478861-15478861	NC_000007.14:g.15478861T>A	XM_011515402.1:c.410-47753A>T NM_001004320.1:c.410-47753A>T XM_006715731.2:c.410-47753A>T XM_006715731.1:c.410-47753A>T XM_006715730.1:c.410-47753A>T XM_011515403.1:c.410-47753A>T	overlap	No cluster	T	A	23	11	47.8261	Substitution	1	AGMO		57	58	564.77	-1
3	chr7:25766924-25766924	NC_000007.14:g.25766924C>T	XR_927107.1:n.10273G>A	overlap	No cluster	C	T	36	15	41.6667	Substitution	1			58	58	1402.77	-1
3	chr7:42416615-42416615	NC_000007.14:g.42416615T>C		overlap	No cluster	T	C	26	10	38.4615	Substitution	1			46	46	1194.77	-1
3	chr7:69062691-69062691	NC_000007.14:g.69062691C>T		overlap	No cluster	C	T	32	16	50	Substitution	1			57	58	1294.77	-1
3	chr7:74003028-74003028	NC_000007.14:g.74003028A>G		overlap	No cluster	A	G	29	8	27.5862	Substitution	1			34	34	785.77	-1
3	chr7:83155313-83155313	NC_000007.14:g.83155313T>G	NM_033026.5:c.1328A>C XM_006715926.1:c.1328A>C NM_014510.2:c.1328A>C	overlap	No cluster	T	G	29	16	55.1724	Substitution	1	PCLO		57	58	1271.77	-1
3	chr7:125225466-125225466	NC_000007.14:g.125225485_125225486insTATATATATATATATATATATATATA	NR_110182.1:n.*4093_*4094insTATATATATATATATATATATATATA NR_110183.1:n.*4093_*4094insTATATATATATATATATATATATATA NR_110188.1:n.631+30401_631+30402insTATATATATATATATATATATATATA NR_110182.1:n.*4093_*4094insTATATATATATATATATATATATATA NR_110183.1:n.*4093_*4094insTATATATATATATATATATATATATA NR_110188.1:n.631+30401_631+30402insTATATATATATATATATATATATATA	LRS-unique	No cluster		ATATATATATATATATATATATATAT	13	9	69.2308	Insertion	26		POT1-AS1,POT1-AS1,POT1-AS1,POT1-AS1,POT1-AS1	36	30	0	Inherited
3	chr8:19439603-19439603	NC_000008.11:g.19439603T>G	XM_011544585.1:c.209+227A>C XM_006716365.1:c.443+227A>C XM_006716364.1:c.953+227A>C XM_006716364.2:c.953+227A>C XM_011544583.1:c.953+227A>C XM_006716358.1:c.953+227A>C NM_001130518.1:c.953+227A>C XM_006716358.2:c.953+227A>C XM_006716359.1:c.953+227A>C XM_006716360.1:c.953+227A>C XM_006716361.1:c.953+227A>C XM_006716359.2:c.953+227A>C XM_006716360.2:c.953+227A>C XM_006716361.2:c.953+227A>C XM_0115…	overlap	No cluster	T	G	23	10	43.4783	Substitution	1	CSGALNACT1		58	58	1469.77	-1
3	chr8:50188076-50188076	NC_000008.11:g.50188076G>T	NM_001287813.1:c.-28+15441G>T XM_011517550.1:c.-28+15441G>T XM_006716456.1:c.-28+15441G>T XM_011517545.1:c.-28+15441G>T XM_011517546.1:c.-27-206136G>T XM_011517548.1:c.-28+15441G>T NM_001287814.1:c.-27-206136G>T NM_018967.3:c.-28+15441G>T	overlap	No cluster	G	T	35	15	42.8571	Substitution	1	SNTG1		58	59	1424.77	-1
3	chr8:62384049-62384049	NC_000008.11:g.62384049G>C	XM_011517513.1:c.54+134922G>C XM_011517512.1:c.54+134922G>C XM_005251217.1:c.54+134922G>C XM_011517511.1:c.54+134922G>C NM_001304533.1:c.54+134922G>C XM_005251216.1:c.54+134922G>C NM_173688.2:c.54+134922G>C NR_130764.1:n.186+134922G>C XR_242456.1:n.186+134922G>C	overlap	No cluster	G	C	22	6	27.2727	Substitution	1	NKAIN3		48	48	935.77	-1
3	chr8:73900543-73900543	NC_000008.11:g.73900543G>T	XR_242484.2:n.21539G>T XR_428361.2:n.21539G>T XR_929050.1:n.21539G>T XR_242484.1:n.436-4127G>T XR_428361.1:n.551-4127G>T	overlap	No cluster	G	T	29	14	48.2759	Substitution	1	GYG1P1		65	67	773.77	-1
3	chr8:105156824-105156824	NC_000008.11:g.105156826del	XR_242418.1:n.67+10592del XR_242418.2:n.31948del	overlap	No cluster	A		38	24	63.1579	Deletion	1		AC021546.1	64	65	1278.73	-1
3	chr9:90461828-90461828	NC_000009.12:g.90461828C>T	NR_034157.1:n.*604G>A NR_034157.1:n.*604G>A	overlap	No cluster	C	T	29	13	44.8276	Substitution	1	LINC01501		44	44	1369.77	-1
3	chr9:123340469-123340469	NC_000009.12:g.123340469C>A		overlap	No cluster	C	A	30	15	50	Substitution	1			61	61	1300.77	-1
3	chr10:9737877-9737877	NC_000010.11:g.9737877G>A	XR_930646.1:n.65736C>T XR_930645.1:n.125972C>T XR_930643.1:n.140204C>T XR_930644.1:n.140204C>T	overlap	No cluster	G	A	29	17	58.6207	Substitution	1			61	61	1009.77	-1
3	chr10:39027303-39027303	NC_000010.11:g.39027303C>A		overlap	No cluster	C	A	37	17	45.9459	Substitution	1			34	34	632.77	-1
3	chr10:80573368-80573368	NC_000010.11:g.80573368T>C	NM_207372.2:c.495+1790T>C NM_001145719.1:c.348+1790T>C	overlap	No cluster	T	C	36	20	55.5556	Substitution	1	SH2D4B		62	62	969.77	-1
3	chr10:88134575-88134575	NC_000010.11:g.88134576_88134577insCAAAGGCCATCATTATAACCACCACTACCACTACTATCGCCATCACCATCACCATCATCATTATGACCACCTCACCACCACCACCACAAAGGCCATCATTATAACCACCGCTAACACTACTATCACCATCACCATCACCATCATCATTATGACCACCTCACCACCACCACCACAAAGACCATCATTATAACCACCGCTAACACTACTATCACCATCACCATCACCATCATCATTATGACCACCTCACCACCACCACCACAAAGACCATCATTATAACCACCGCTAACACTACTATCACCATCACCATCACCATCATCATTATGACCACCTCACCACCACCACCACAAAGACCATCATTATAACC…		LRS-unique	No cluster		ACAAAGGCCATCATTATAACCACCACTACCACTACTATCGCCATCACCATCACCATCATCATTATGACCACCTCACCACCACCACCACAAAGGCCATCATTATAACCACCGCTAACACTACTATCACCATCACCATCACCATCATCATTATGACCACCTCACCACCACCACCACAAAGACCATCATTATAACCACCGCTAACACTACTATCACCATCACCATCACCATCATCATTATGACCACCTCACCACCACCACCACAAAGACCATCATTATAACCACCGCTAACACTACTATCACCATCACCATCACCATCATCATTATGACCACCTCACCACCACCACCACAAAGACCATCATTATAACCACCGCTAACACTACTATCACCATCACCATCACCA…	14	10	71.4286	Insertion	946			35	29	0	Failed primer design
3	chr10:133526451-133526451	NC_000010.11:g.133526451C>T	NM_000773.3:c.-945C>T	overlap	No cluster	C	T	30	17	56.6667	Substitution	1	CYP2E1	AL161645.1	61	62	1050.77	-1
3	chr11:1533576-1533576	NC_000011.10:g.1533576G>A		overlap	No cluster	G	A	20	11	55	Substitution	1			54	54	1221.77	-1
3	chr11:6296557-6296557	NC_000011.10:g.6296557T>G		overlap	No cluster	T	G	36	19	52.7778	Substitution	1	AC068733.2		59	59	795.77	-1
3	chr11:26235002-26235002	NC_000011.10:g.26235025_26235026insGAGAGAGAGAGAGAGAGAGAGAGAGAGA	XM_011520283.1:c.154+45695_154+45696insGAGAGAGAGAGAGAGAGAGAGAGAGAGA	LRS-unique	No cluster		AGAGAGAGAGAGAGAGAGAGAGAGAGAG	23	6	26.087	Insertion	28	ANO3		32	33	0	Inherited
3	chr11:33499621-33499621	NC_000011.10:g.33499621G>T	XM_005252847.2:c.239-42181G>T XM_011519970.1:c.239-42181G>T	overlap	No cluster	G	T	35	17	48.5714	Substitution	1	KIAA1549L		57	58	1224.77	-1
3	chr12:2240272-2240272	NC_000012.12:g.2240272G>A	XM_006719017.1:c.567+119842G>A XM_011521020.1:c.567+119842G>A XM_011521021.1:c.477+119842G>A XM_011521022.1:c.477+119842G>A XM_011521023.1:c.477+119842G>A LRG_334t1:c.477+119842G>A LRG_334t2:c.477+119842G>A LRG_334t3:c.477+119842G>A LRG_334t4:c.477+119842G>A NM_000719.6:c.477+119842G>A NM_001129827.1:c.477+119842G>A NM_001129829.1:c.477+119842G>A NM_001129830.1:c.477+119842G>A NM_001129831.1:c.47…	overlap	No cluster	G	A	22	10	45.4545	Substitution	1	CACNA1C		66	67	1153.77	-1
3	chr12:19453338-19453338	NC_000012.12:g.19453338G>A	XM_011520560.1:c.672-9172G>A XR_242886.2:n.880-9172G>A XM_006719031.1:c.672-9172G>A XM_006719031.2:c.672-9172G>A NM_001114176.1:c.672-9172G>A NM_153207.4:c.672-9172G>A NM_001267043.1:c.24-9172G>A	overlap	No cluster	G	A	44	22	50	Substitution	1	AEBP2		56	56	932.77	-1
3	chr12:69592779-69592779	NC_000012.12:g.69592779T>C	NM_006431.2:c.751-197T>C NM_001198842.1:c.610-197T>C	overlap	No cluster	T	C	37	16	43.2432	Substitution	1	CCT2		53	53	980.77	-1
3	chr12:102760368-102760368	NC_000012.12:g.102760368A>G		overlap	No cluster	A	G	42	19	45.2381	Substitution	1			54	55	1015.77	-1
3	chr13:20877038-20877038	NC_000013.11:g.20877038C>T	NM_022459.4:c.70-8337G>A XM_005266503.2:c.70-8337G>A XM_011535198.1:c.-329-8337G>A XM_011535197.1:c.-324-8337G>A XM_005266502.1:c.-308-8337G>A XM_005266503.3:c.70-8337G>A	overlap	No cluster	C	T	30	16	53.3333	Substitution	1	XPO4		58	58	785.77	-1
3	chr13:75255660-75255660	NC_000013.11:g.75255660C>T		overlap	No cluster	C	T	29	15	51.7241	Substitution	1	LINC01078		50	51	1249.77	-1
3	chr15:68731290-68731290	NC_000015.10:g.68731290G>A	XM_005254124.1:c.*5316G>A NM_006091.4:c.*5316G>A XM_011521159.1:c.*5316G>A NM_001190456.1:c.*5316G>A NM_001190457.1:c.*5316G>A XM_005254125.1:c.*5316G>A	overlap	No cluster	G	A	22	11	50	Substitution	1	CORO2B		57	57	1341.77	-1
3	chr16:5218828-5218828	NC_000016.10:g.5218828G>A	XR_933034.1:n.20372G>A XR_933033.1:n.1865C>T XR_933032.1:n.1865C>T	overlap	No cluster	G	A	43	19	44.186	Substitution	1		LINC02164,AC074051.4	53	53	1422.77	-1
3	chr16:52469597-52469597	NC_000016.10:g.52469597C>G	XM_011523002.1:c.19-1023G>C XM_005255893.2:c.76-1023G>C XM_005255892.2:c.88-1023G>C XM_005255893.1:c.76-1023G>C XM_005255892.1:c.88-1023G>C NM_001080430.2:c.88-1023G>C NM_001146188.1:c.76-1023G>C	LRS-unique	No cluster	C	G	33	14	42.4242	Substitution	1	TOX3		56	56	0	True de novo
3	chr17:10136935-10136935	NC_000017.11:g.10136935A>C	NM_201433.1:c.183+61273T>G	overlap	No cluster	A	C	25	16	64	Substitution	1	GAS7		59	59	823.77	-1
3	chr17:47050469-47050469	NC_000017.11:g.47050473_47050475dup		LRS-unique	Cluster		CAA	22	9	40.9091	Insertion	3		LRRC37A17P,AC005670.3,AC005670.3,AC005670.3,AC005670.3,AC005670.3	45	45	0	-1
3	chr17:47050654-47050654	NC_000017.11:g.47050654C>G		LRS-unique	Cluster	C	G	22	9	40.9091	Substitution	1		LRRC37A17P,AC005670.3,AC005670.3,AC005670.3,AC005670.3,AC005670.3	40	40	0	-1
3	chr17:55955295-55955295	NC_000017.11:g.55955295A>G		overlap	No cluster	A	G	29	17	58.6207	Substitution	1			62	62	1361.77	-1
3	chr17:58796645-58796645	NC_000017.11:g.58796645A>C	NM_014906.4:c.464+40184A>C NR_048561.1:n.593+40184A>C	overlap	No cluster	A	C	44	20	45.4545	Substitution	1	PPM1E		61	61	683.77	-1
3	chr17:71016994-71016994	NC_000017.11:g.71016994C>T		LRS-unique	No cluster	C	T	30	19	63.3333	Substitution	1	AC005181.1		67	69	0	Failed primer design
3	chr18:21268353-21268353	NC_000018.10:g.21268353T>C	NM_001142966.1:c.-120+25960T>C XM_011526176.1:c.-10+25960T>C	overlap	No cluster	T	C	29	14	48.2759	Substitution	1	GREB1L		58	58	954.77	-1
3	chr18:30467298-30467298	NC_000018.10:g.30467298C>T		LRS+	No cluster	C	T	28	11	39.2857	Substitution	1			44	44	1205.77	-1
3	chr18:46712345-46712345	NC_000018.10:g.46712345T>G	XM_006722444.1:c.-92+6473A>C XM_011525937.1:c.-91-7681A>C XM_005258250.2:c.240-7681A>C XM_005258250.1:c.240-7681A>C XM_006722443.1:c.240-7681A>C NM_013305.4:c.132-7681A>C XM_011525936.1:c.132-20090A>C	overlap	No cluster	T	G	29	12	41.3793	Substitution	1	ST8SIA5		53	54	1573.77	-1
3	chr18:69034343-69034343	NC_000018.10:g.69034343G>A	XM_006722542.1:c.1435-19687G>A XM_006722543.1:c.1435-19687G>A XM_006722546.1:c.1264-19687G>A XM_006722545.1:c.1435-19687G>A NM_001093729.1:c.1435-19687G>A XM_006722544.1:c.1435-19687G>A NM_024781.2:c.1435-19687G>A XM_005266764.1:c.1435-19687G>A XM_005266765.1:c.1435-19687G>A XM_011526171.1:c.1435-19687G>A XM_011526172.1:c.1435-19687G>A XM_011526173.1:c.1435-19687G>A XM_011526174.1:c.1435-19687G>A…	overlap	No cluster	G	A	28	9	32.1429	Substitution	1	CCDC102B		35	36	1474.77	-1
3	chr18:78502847-78502847	NC_000018.10:g.78502847T>C		LRS-unique	No cluster	T	C	28	7	25	Substitution	1	AC012572.3		30	31	0	Failed primer design
3	chr19:54497936-54497936	NC_000019.10:g.54497936T>C	NM_002288.5:c.-4983T>C NM_021270.4:c.-4983T>C XM_011526961.1:c.-4983T>C	overlap	No cluster	T	C	36	20	55.5556	Substitution	1	LAIR2		61	61	1469.77	-1
3	chr20:36500572-36500572	NC_000020.11:g.36500572A>G	NM_014902.5:c.2464A>G XR_430296.2:n.194093A>G NM_014902.4:c.2464A>G XM_011528689.1:c.2473A>G XM_011528688.1:c.2473A>G XR_430296.1:n.2809A>G XM_005260329.2:c.2473A>G NM_001042486.3:c.352A>G NM_001042486.2:c.352A>G XM_005260332.2:c.391A>G XM_005260333.2:c.352A>G XM_005260332.3:c.391A>G XM_005260333.3:c.352A>G XM_011528690.1:c.391A>G XM_011528692.1:c.352A>G XM_011528693.1:c.352A>G NM_183006.2:c.856A…	overlap	No cluster	A	G	30	15	50	Substitution	1	DLGAP4		61	61	865.77	-1
3	chr20:44846733-44846733	NC_000020.11:g.44846733A>G		overlap	No cluster	A	G	31	11	35.4839	Substitution	1	PGBD4P2		48	48	853.77	-1
3	chr20:49517421-49517421	NC_000020.11:g.49517421G>A	XR_936821.1:n.101G>A NM_000961.3:c.856-3026C>T	overlap	No cluster	G	A	40	18	45	Substitution	1	PTGIS		53	54	1008.77	-1
3	chr21:9354178-9354178	NC_000021.9:g.9354179_9354180insCT	XR_949117.1:n.*3251_*3252insAG XR_949121.1:n.29143_29144insCT	LRS-unique	No cluster		TC	41	21	51.2195	Insertion	2		CR381653.1,CR381653.1	38	35	0	Failed primer design
3	chr21:13891931-13891931	NC_000021.9:g.13891931A>T		LRS-unique	Cluster	A	T	29	6	20.6897	Substitution	1			32	33	0	-1
3	chr21:13891936-13891936	NC_000021.9:g.13891936C>G		LRS-unique	Cluster	C	G	30	6	20	Substitution	1			30	30	0	-1
3	chr21:13891947-13891947	NC_000021.9:g.13891947T>A		LRS-unique	Cluster	T	A	30	6	20	Substitution	1			30	31	0	-1
3	chr21:13892903-13892903	NC_000021.9:g.13892903G>A		LRS-unique	Cluster	G	A	30	6	20	Substitution	1			34	34	0	-1
3	chr21:13893014-13893014	NC_000021.9:g.13893014G>T		LRS-unique	Cluster	G	T	29	6	20.6897	Substitution	1			34	34	0	-1
3	chr21:13893040-13893040	NC_000021.9:g.13893040G>C		LRS-unique	Cluster	G	C	29	6	20.6897	Substitution	1			31	32	0	-1
3	chr21:13893573-13893573	NC_000021.9:g.13893573A>G		LRS-unique	Cluster	A	G	32	7	21.875	Substitution	1			35	36	0	-1
3	chr21:13893850-13893850	NC_000021.9:g.13893850C>G		LRS-unique	Cluster	C	G	32	7	21.875	Substitution	1			37	37	0	-1
4	chr1:23600507-23600507	NC_000001.11:g.23600507G>A		overlap	No cluster	G	A	19	9	47.3684	Substitution	1		MDS2	46	47	1786.77	-1
4	chr1:55060177-55060177	NC_000001.11:g.55060177C>T	LRG_275t1:c.1681+514C>T NM_174936.3:c.1681+514C>T NR_110451.1:n.1288+514C>T XM_011541193.1:c.802+514C>T	overlap	No cluster	C	T	26	15	57.6923	Substitution	1	PCSK9		61	61	1413.77	-1
4	chr1:89280730-89280730	NC_000001.11:g.89280730T>A		overlap	No cluster	T	A	27	11	40.7407	Substitution	1			40	40	1319.77	-1
4	chr1:153675029-153675029	NC_000001.11:g.153675029G>A	XM_011509585.1:c.-4080G>A XM_005245218.1:c.-4080G>A XM_006711342.1:c.-4080G>A XM_006711343.1:c.-4080G>A NM_000906.3:c.-4080G>A NM_001267809.1:c.-4240C>T NM_004515.3:c.-4107C>T	overlap	No cluster	G	A	29	13	44.8276	Substitution	1	ILF2		52	52	1089.77	-1
4	chr1:197818248-197818248	NC_000001.11:g.197818248G>A		overlap	No cluster	G	A	23	12	52.1739	Substitution	1			60	61	1688.77	-1
4	chr1:225446719-225446719	NC_000001.11:g.225446725del	XR_949208.1:n.*1098del	overlap	No cluster	C		30	11	36.6667	Deletion	1	LINC02765		44	44	1165.73	-1
4	chr2:31895629-31895629	NC_000002.12:g.31895629A>G	XM_011532896.1:c.293-12167T>C XR_244937.2:n.114636T>C XM_011532893.1:c.293-12167T>C XM_011532895.1:c.293-12167T>C XM_011532892.1:c.438-3495T>C XM_011532894.1:c.293-12167T>C NM_001137602.2:c.369-3495T>C NM_015955.3:c.438-3495T>C NR_126032.1:n.854+22297T>C NM_001301833.1:c.438-3495T>C NM_001301852.1:c.293-12167T>C NR_126034.1:n.487+22297T>C XR_244937.1:n.473-3495T>C XR_426982.1:n.473-12167T>C NM_00…	overlap	No cluster	A	G	34	19	55.8824	Substitution	1	MEMO1		61	62	1712.77	-1
4	chr2:134443265-134443265	NC_000002.12:g.134443265C>G	XM_005263669.3:c.2027+1350C>G XM_005263669.2:c.2027+1350C>G XM_005263668.2:c.2027+1350C>G XM_005263668.3:c.2027+1350C>G XM_005263666.2:c.2027+1350C>G XM_011511203.1:c.2027+1350C>G XM_005263670.2:c.2027+1350C>G XM_011511201.1:c.2027+1350C>G XM_011511200.1:c.2027+1350C>G XM_006712534.2:c.2027+1350C>G XM_006712535.2:c.2027+1350C>G XM_011511199.1:c.2027+1350C>G XM_006712534.1:c.2027+1350C>G XM_006712…	LRS-unique	No cluster	C	G	28	14	50	Substitution	1	MGAT5		54	54	0	Inherited
4	chr2:210105374-210105374	NC_000002.12:g.210105389_210105390dup	XR_923844.1:n.-31_-30dup NM_152519.2:c.1231-1089_1231-1088dup XM_011510710.1:c.-418_-417dup XM_005246329.3:c.1231-1089_1231-1088dup XM_011510707.1:c.1231-1089_1231-1088dup XM_006712319.2:c.1231-1089_1231-1088dup XM_005246328.3:c.1330-1089_1330-1088dup XM_005246332.3:c.1330-1089_1330-1088dup XM_011510706.1:c.1231-1089_1231-1088dup XM_005246330.3:c.1231-1089_1231-1088dup XM_005246333.3:c.1231-1089_…	overlap	No cluster		AT	25	10	40	Insertion	2	KANSL1L		36	35	1270.73	-1
4	chr2:216636925-216636925	NC_000002.12:g.216636949_216636952dup	NM_000597.2:c.442+2984_442+2987dup	LRS-unique	No cluster		GGCG	15	8	53.3333	Insertion	4	IGFBP2		25	23	0	No variant
4	chr2:241507240-241507240	NC_000002.12:g.241507240C>A	NM_001271978.1:c.30+766G>T NM_001271977.1:c.30+766G>T NM_001271979.1:c.30+766G>T NM_001271980.1:c.30+766G>T NM_001282306.1:c.-143+766G>T NM_001282307.1:c.-253+1203G>T NM_001282308.1:c.-253+1265G>T NM_006374.4:c.30+766G>T NM_001282305.1:c.-253+1983G>T XM_006712197.1:c.30+766G>T XM_011510494.1:c.-143+766G>T XM_011510495.1:c.-143+1983G>T XM_011510496.1:c.30+766G>T XM_011510493.1:c.30+766G>T XM_00671…	overlap	No cluster	C	A	25	13	52	Substitution	1	STK25		61	61	1166.77	-1
4	chr3:18738546-18738546	NC_000003.12:g.18738546T>A		overlap	No cluster	T	A	33	15	45.4545	Substitution	1		SATB1-AS1,SATB1-AS1,SATB1-AS1	54	54	1887.77	-1
4	chr3:18744964-18744964	NC_000003.12:g.18744964C>A	XR_940635.1:n.-1013C>A XR_940634.1:n.-1013C>A	overlap	No cluster	C	A	31	12	38.7097	Substitution	1		SATB1-AS1,SATB1-AS1,SATB1-AS1	48	48	1144.77	-1
4	chr3:114461299-114461299	NC_000003.12:g.114461299C>G	XR_241548.2:n.123+7659C>G NR_121661.1:n.48+7659C>G NM_001164347.2:c.-310+39053G>C NM_001164346.2:c.-310+39053G>C NM_001164344.2:c.-310+39053G>C NM_001164345.2:c.-310+39053G>C NR_121662.1:n.177+39053G>C NM_001164343.2:c.-310+39053G>C NM_015642.5:c.-310+39053G>C XM_005247339.1:c.-445+39053G>C XM_005247341.1:c.-444-72194G>C XM_006713577.1:c.-386+39053G>C XM_006713580.1:c.-500+39053G>C XM_005247342.1…	overlap	No cluster	C	G	23	11	47.8261	Substitution	1	ZBTB20	ZBTB20-AS5,ZBTB20-AS5	55	55	1760.77	-1
4	chr3:162249694-162249694	NC_000003.12:g.162249694C>T		overlap	No cluster	C	T	34	12	35.2941	Substitution	1			53	54	1598.77	-1
4	chr3:180900099-180900099	NC_000003.12:g.180900099A>T		overlap	No cluster	A	T	25	17	68	Substitution	1			60	59	866.77	-1
4	chr3:193824475-193824475	NC_000003.12:g.193824475A>G		overlap	No cluster	A	G	18	8	44.4444	Substitution	1			48	48	1279.77	-1
4	chr4:6845148-6845148	NC_000004.12:g.6845148C>G	XM_006713935.2:c.369+2944C>G XM_011513597.1:c.369+2944C>G NM_001100590.1:c.369+2944C>G NM_014743.2:c.369+2944C>G XM_006713935.1:c.369+2944C>G XM_006713934.1:c.369+2944C>G XM_011513598.1:c.48+2944C>G	overlap	No cluster	C	G	32	12	37.5	Substitution	1	KIAA0232		42	43	710.77	-1
4	chr4:35637686-35637686	NC_000004.12:g.35637686G>C		LRS+	No cluster	G	C	21	13	61.9048	Substitution	1			54	54	1429.77	-1
4	chr4:39793604-39793604	NC_000004.12:g.39793604G>A		overlap	No cluster	G	A	27	12	44.4444	Substitution	1			60	60	1198.77	-1
4	chr4:43700047-43700047	NC_000004.12:g.43700047C>T		overlap	No cluster	C	T	28	18	64.2857	Substitution	1			64	65	973.77	-1
4	chr4:136155218-136155218	NC_000004.12:g.136155218C>A		overlap	No cluster	C	A	30	18	60	Substitution	1		AC018680.1	57	57	1175.77	-1
4	chr5:62039891-62039891	NC_000005.10:g.62039891G>C		overlap	No cluster	G	C	25	11	44	Substitution	1			50	51	1708.77	-1
4	chr5:96038525-96038525	NC_000005.10:g.96038525C>T	NR_130776.1:n.36+76489C>T XR_948598.1:n.33943G>A XR_427743.1:n.43+76489C>T	overlap	No cluster	C	T	22	14	63.6364	Substitution	1		AC104123.1,AC104123.1	64	65	1472.77	-1
4	chr5:152455059-152455059	NC_000005.10:g.152455059G>T		overlap	No cluster	G	T	27	11	40.7407	Substitution	1		AC008571.2	50	51	1268.77	-1
4	chr6:56542885-56542885	NC_000006.12:g.56542885A>C	NM_015548.4:c.8740-5945T>G NM_183380.3:c.9718-5945T>G NM_001144770.1:c.9838-5945T>G NM_001144769.2:c.10252-5945T>G XM_005249324.1:c.14998-5945T>G XM_005249316.1:c.16324-5945T>G XM_005249322.3:c.16054-5945T>G XM_005249322.2:c.16054-5945T>G XM_005249320.3:c.16075-5945T>G XM_005249320.2:c.16075-5945T>G XM_005249323.2:c.15976-5945T>G XM_011514826.1:c.15976-5945T>G XM_005249323.1:c.15976-5945T>G XM_00…	overlap	No cluster	A	C	40	19	47.5	Substitution	1	DST		57	57	1959.77	-1
4	chr6:129179348-129179348	NC_000006.12:g.129179348A>T	LRG_409t1:c.1467+1482A>T NM_000426.3:c.1467+1482A>T NM_001079823.1:c.1467+1482A>T XM_005266981.1:c.1467+1482A>T XM_005266982.1:c.1467+1482A>T XM_005266981.2:c.1467+1482A>T XM_005266982.2:c.1467+1482A>T XM_011535820.1:c.1467+1482A>T	overlap	No cluster	A	T	31	16	51.6129	Substitution	1	LAMA2		58	59	1043.77	-1
4	chr6:129744290-129744290	NC_000006.12:g.129744290A>C		overlap	No cluster	A	C	40	16	40	Substitution	1			51	51	983.77	-1
4	chr6:131418976-131418976	NC_000006.12:g.131418976A>C		overlap	No cluster	A	C	24	15	62.5	Substitution	1			60	61	1450.77	-1
4	chr6:159176556-159176556	NC_000006.12:g.159176556G>A	NM_032532.2:c.109+6851G>A XM_011536190.1:c.109+6851G>A XM_011536191.1:c.109+6851G>A	overlap	No cluster	G	A	21	9	42.8571	Substitution	1	FNDC1		49	50	1673.77	-1
4	chr7:53071243-53071243	NC_000007.14:g.53071243T>C		overlap	No cluster	T	C	29	10	34.4828	Substitution	1			47	48	1176.77	-1
4	chr7:115997201-115997201	NC_000007.14:g.115997201G>C	NM_001018058.2:c.-72-12688C>G NM_012252.3:c.-72-12688C>G XM_011515971.1:c.-72-12688C>G XM_006715909.1:c.-72-12688C>G XM_011515972.1:c.1-22945C>G XM_011515973.1:c.-174-22945C>G XM_011515966.1:c.199-12688C>G XM_011515967.1:c.199-12688C>G XM_011515965.1:c.199-12688C>G XM_011515968.1:c.199-12688C>G XM_011515964.1:c.199-12688C>G XM_011515963.1:c.199-12688C>G XM_011515969.1:c.199-12688C>G XM_011515970.…	LRS-unique	No cluster	G	C	31	17	54.8387	Substitution	1	TFEC		58	58	0	True de novo
4	chr7:123107066-123107066	NC_000007.14:g.123107066T>A		overlap	No cluster	T	A	35	23	65.7143	Substitution	1	AC073311.1		62	62	1262.77	-1
4	chr7:152731090-152731090	NC_000007.14:g.152731090A>G		overlap	No cluster	A	G	27	13	48.1481	Substitution	1			56	57	1382.77	-1
4	chr8:8307066-8307066	NC_000008.11:g.8307066G>T		LRS+	No cluster	G	T	16	7	43.75	Substitution	1			52	52	1510.77	-1
4	chr8:96408254-96408254	NC_000008.11:g.96408254G>A		overlap	No cluster	G	A	18	13	72.2222	Substitution	1			66	65	1419.77	-1
4	chr8:123774463-123774463	NC_000008.11:g.123774463A>T	XM_005250806.1:c.157+299A>T XM_005250806.2:c.157+299A>T XM_011516869.1:c.-577+299A>T NM_144963.2:c.157+299A>T	overlap	No cluster	A	T	23	11	47.8261	Substitution	1	FAM91A1		55	55	1538.77	-1
4	chr9:23963844-23963844	NC_000009.12:g.23963844A>G		overlap	No cluster	A	G	27	12	44.4444	Substitution	1			31	31	1432.77	-1
4	chr9:36611841-36611841	NC_000009.12:g.36611841C>T	NM_001256685.1:c.666+4168C>T NM_001256687.1:c.522+4168C>T NM_001256688.1:c.453+4168C>T NM_001256689.1:c.570+4168C>T NM_001256690.1:c.453+4168C>T NM_001256691.1:c.426+4168C>T NM_001256692.1:c.273+4168C>T NM_001256693.1:c.84+4168C>T NM_014791.3:c.666+4168C>T NR_046337.1:n.887+4168C>T XM_011518077.1:c.666+4168C>T XM_011518076.1:c.666+4168C>T XM_011518078.1:c.666+4168C>T XM_011518081.1:c.570+4168C>T …	overlap	No cluster	C	T	23	7	30.4348	Substitution	1	MELK		38	38	865.77	-1
4	chr10:71234758-71234758	NC_000010.11:g.71234758C>T	NM_001244889.1:c.79+21694C>T NM_170744.4:c.79+21694C>T XR_945617.1:n.22224C>T	overlap	No cluster	C	T	16	8	50	Substitution	1	UNC5B		51	51	1356.77	-1
4	chr10:79905848-79905848	NC_000010.11:g.79905848A>C	NR_033857.1:n.153-724A>C NR_033857.1:n.153-724A>C	overlap	No cluster	A	C	26	15	57.6923	Substitution	1		AL512662.2	61	61	1731.77	-1
4	chr10:95910171-95910171	NC_000010.11:g.95910171T>G	NR_038444.1:n.297-33511A>C NM_001130446.2:c.-103-1130T>G XR_246166.2:n.-2088A>C XR_428786.1:n.-2088A>C	overlap	No cluster	T	G	30	9	30	Substitution	1	CC2D2B	ENTPD1-AS1,ENTPD1-AS1,ENTPD1-AS1	43	44	1106.77	-1
4	chr11:17988468-17988468	NC_000011.10:g.17988468C>T	NM_012139.3:c.844+129G>A NR_104040.1:n.996+129G>A NR_104041.1:n.996+129G>A	overlap	No cluster	C	T	31	10	32.2581	Substitution	1	SERGEF		42	42	1176.77	-1
4	chr11:37278607-37278607	NC_000011.10:g.37278607C>G		overlap	No cluster	C	G	37	17	45.9459	Substitution	1			39	39	1211.77	-1
4	chr11:46576054-46576054	NC_000011.10:g.46576054A>C	NM_017749.3:c.-121+15071T>G XM_006718259.1:c.-121+17878T>G XM_005253009.2:c.-121+17774T>G XM_005253011.2:c.-121+17774T>G XM_005253012.2:c.-121+17774T>G XM_005253014.2:c.-121+17774T>G XM_006718260.1:c.-121+17774T>G NM_001267782.1:c.-121+17774T>G NM_001267783.1:c.-121+17774T>G NM_001300731.1:c.-121+17774T>G XR_930878.1:n.18012T>G XM_011520214.1:c.-121+17774T>G XM_011520215.1:c.-121+17774T>G	LRS-unique	No cluster	A	C	18	10	55.5556	Substitution	1	AMBRA1	AC127035.1	57	58	0	True de novo
4	chr11:60769212-60769212	NC_000011.10:g.60769212G>A	NM_001098835.1:c.348+1557G>A NM_001278242.1:c.226-2079G>A NM_152717.2:c.69+1557G>A NR_103481.1:n.534+1557G>A XM_011544812.1:c.348+1557G>A XM_006718458.2:c.226-4180G>A XM_006718459.2:c.69+1557G>A XM_006718458.1:c.226-4180G>A XM_006718459.1:c.69+1557G>A XM_011544814.1:c.69+1557G>A XM_011544813.1:c.-2855G>A	overlap	No cluster	G	A	35	23	65.7143	Substitution	1	MS4A15		61	61	1245.77	-1
4	chr12:4532838-4532838	NC_000012.12:g.4532838G>A	NM_001304811.1:c.324+1319C>T NM_020374.3:c.324+1319C>T XM_011520986.1:c.-196+1319C>T XM_005253716.1:c.324+1319C>T NM_020374.2:c.324+1319C>T XM_006718992.2:c.324+1319C>T XM_006718992.1:c.324+1319C>T	overlap	No cluster	G	A	32	15	46.875	Substitution	1	C12orf4		56	57	1312.77	-1
4	chr12:95207102-95207102	NC_000012.12:g.95207102G>A	NM_018351.3:c.2441+1741C>T XM_005269024.1:c.2441+1741C>T	overlap	No cluster	G	A	24	15	62.5	Substitution	1	FGD6		61	61	843.77	-1
4	chr13:20657792-20657792	NC_000013.11:g.20657792A>C	XM_011535245.1:c.2239+1362A>C XM_005266546.2:c.2239+1362A>C XM_005266547.2:c.2182+1362A>C XM_005266548.2:c.2152+1362A>C XM_005266549.2:c.2137+1362A>C XM_005266550.2:c.2128+1362A>C XM_005266551.1:c.2239+1362A>C XM_005266552.1:c.2239+1362A>C XM_005266553.2:c.2095+1362A>C XM_011535240.1:c.2230+1362A>C XM_011535242.1:c.2068+1362A>C XM_011535243.1:c.2068+1362A>C XM_011535244.1:c.2068+1362A>C XR_245399…	overlap	No cluster	A	C	29	13	44.8276	Substitution	1	IFT88		55	55	1465.77	-1
4	chr13:38539610-38539610	NC_000013.11:g.38539610C>T	NR_126377.1:n.339-5590G>A XR_245419.1:n.112+5577G>A	overlap	No cluster	C	T	28	11	39.2857	Substitution	1		LINC00437	47	47	781.77	-1
4	chr14:25925636-25925636	NC_000014.9:g.25925636T>C		overlap	No cluster	T	C	19	9	47.3684	Substitution	1		LINC02306,AL132633.1,LINC02306	50	51	1841.77	-1
4	chr14:29871318-29871318	NC_000014.9:g.29871318T>C	XM_011536964.1:c.36+43858A>G XM_005267859.1:c.264+55931A>G NM_002742.2:c.264+55931A>G XR_943493.1:n.56310A>G	overlap	No cluster	T	C	26	17	65.3846	Substitution	1	PRKD1		65	67	1248.77	-1
4	chr14:47691912-47691912	NC_000014.9:g.47691912T>C		overlap	No cluster	T	C	27	12	44.4444	Substitution	1			41	41	1396.77	-1
4	chr14:47691918-47691918	NC_000014.9:g.47691918T>C		LRS+	No cluster	T	C	28	12	42.8571	Substitution	1			36	36	1363.77	-1
4	chr15:101754689-101754689	NC_000015.10:g.101754689G>A	XM_005255007.2:c.-4004G>A XM_011522327.1:c.-1031G>A XM_006720821.1:c.-190G>A XM_005255006.2:c.-1366G>A XM_011522328.1:c.-4004G>A	LRS-unique	Cluster	G	A	19	7	36.8421	Substitution	1		DNM1P47,DNM1P47	40	41	0	-1
4	chr15:101754787-101754787	NC_000015.10:g.101754787G>A	XM_005255007.2:c.-3906G>A XM_011522327.1:c.-933G>A XM_006720821.1:c.-92G>A XM_005255006.2:c.-1268G>A XM_011522328.1:c.-3906G>A	LRS-unique	Cluster	G	A	18	6	33.3333	Substitution	1		DNM1P47,DNM1P47	37	38	0	-1
4	chr15:101754832-101754832	NC_000015.10:g.101754832G>A	XM_005255007.2:c.-3861G>A XM_011522327.1:c.-888G>A XM_006720821.1:c.-47G>A XM_005255006.2:c.-1223G>A XM_011522328.1:c.-3861G>A	LRS-unique	Cluster	G	A	18	6	33.3333	Substitution	1		DNM1P47,DNM1P47	50	51	0	-1
4	chr16:32089309-32089309	NC_000016.10:g.32089309T>G	XR_429706.2:n.*4213T>G XR_429706.1:n.*4332T>G	LRS+	No cluster	T	G	35	17	48.5714	Substitution	1	AC142381.4		30	27	721.77	-1
4	chr17:3717805-3717805	NC_000017.11:g.3717805G>C	XR_934166.1:n.20648G>C XR_934167.1:n.11450G>C NM_002208.4:c.3334-1007C>G XM_011523823.1:c.3448-1007C>G XM_011523824.1:c.3370-1007C>G XM_011523825.1:c.3352-1007C>G XM_011523826.1:c.3307-1007C>G XM_011523827.1:c.3286-1007C>G XM_011523828.1:c.3208-1007C>G	overlap	No cluster	G	C	24	11	45.8333	Substitution	1	ITGAE		53	54	1422.77	-1
4	chr17:3727195-3727195	NC_000017.11:g.3727195G>C	NM_031965.2:c.*863G>C NM_002208.4:c.3084+724C>G XM_011523823.1:c.3198+724C>G XM_011523824.1:c.3120+724C>G XM_011523825.1:c.3198+724C>G XM_011523826.1:c.3057+724C>G XM_011523827.1:c.3036+724C>G XM_011523828.1:c.2958+724C>G XR_934020.1:n.*935C>G	LRS+	No cluster	G	C	22	11	50	Substitution	1	ITGAE		54	54	1728.77	-1
4	chr17:3727200-3727200	NC_000017.11:g.3727200C>T	NM_031965.2:c.*868C>T NM_002208.4:c.3084+719G>A XM_011523823.1:c.3198+719G>A XM_011523824.1:c.3120+719G>A XM_011523825.1:c.3198+719G>A XM_011523826.1:c.3057+719G>A XM_011523827.1:c.3036+719G>A XM_011523828.1:c.2958+719G>A XR_934020.1:n.*930G>A	LRS+	No cluster	C	T	22	11	50	Substitution	1	ITGAE		54	54	1728.77	-1
4	chr17:80616673-80616673	NC_000017.11:g.80616673A>G	NM_001163034.1:c.163-9018A>G NM_020761.2:c.163-9018A>G	overlap	No cluster	A	G	32	20	62.5	Substitution	1	RPTOR		60	60	1500.77	-1
4	chr18:10956296-10956296	NC_000018.10:g.10956296T>C	XM_011525723.1:c.286+23239A>G XM_011525724.1:c.286+23239A>G XM_011525725.1:c.286+23239A>G XM_011525726.1:c.286+23239A>G NM_022068.2:c.286+23239A>G NM_022068.3:c.286+23239A>G XM_011525727.1:c.286+23239A>G	overlap	No cluster	T	C	27	14	51.8519	Substitution	1	PIEZO2		49	49	2065.77	-1
4	chr18:22121204-22121206	NC_000018.10:g.22121207_22121209del		overlap	No cluster	TCA		22	9	40.9091	Deletion	3			46	47	1367.73	-1
4	chr18:71071171-71071171	NC_000018.10:g.71071171C>T		overlap	No cluster	C	T	24	13	54.1667	Substitution	1			48	49	1171.77	-1
4	chr18:79403655-79403655	NC_000018.10:g.79403655A>G	NM_172390.2:c.128-6748A>G NM_001278669.1:c.128-6748A>G NM_001278670.1:c.128-6748A>G NM_006162.4:c.128-6748A>G NM_172388.2:c.-191+7304A>G XM_006722478.1:c.128-6748A>G NM_001278675.1:c.88+3176A>G NM_001278672.1:c.88+3176A>G NM_001278673.1:c.-191+3176A>G NM_172387.2:c.88+3176A>G NM_172389.2:c.88+3176A>G XM_006722477.1:c.-1644A>G	overlap	No cluster	A	G	13	7	53.8462	Substitution	1	NFATC1		52	52	1554.77	-1
4	chr19:6006655-6006655	NC_000019.10:g.6006656_6006658dup	NR_046376.1:n.113-5464_113-5462dup XM_011528171.1:c.1402+354_1402+356dup XM_011528172.1:c.1402+354_1402+356dup NM_000635.3:c.1402+354_1402+356dup NM_134433.2:c.1327+354_1327+356dup	overlap	No cluster		GTC	23	11	47.8261	Insertion	3	RFX2	AC011444.1	58	58	1569.73	-1
4	chr19:43803837-43803837	NC_000019.10:g.43803837C>G	XM_006723156.1:c.-65-4003G>C XM_006723157.1:c.-65-4003G>C NM_001288763.1:c.-4068G>C NM_001031749.2:c.-1457G>C NM_182573.2:c.-65-4003G>C XM_011526794.1:c.-65-4003G>C	overlap	No cluster	C	G	31	14	45.1613	Substitution	1	LYPD5		54	54	1136.77	-1
4	chr19:51474495-51474495	NC_000019.10:g.51474495T>C	XM_011527258.1:c.-4148T>C NM_001278392.1:c.-4148T>C	overlap	No cluster	T	C	23	13	56.5217	Substitution	1	CEACAM18		58	58	1045.77	-1
4	chr19:56218010-56218010	NC_000019.10:g.56218010C>T	XM_006723376.1:c.*3565G>A XM_006723377.1:c.*3565G>A XM_006723377.2:c.*3565G>A XM_011527308.1:c.*3565G>A XM_005259254.1:c.*3565G>A NM_024303.1:c.*3565G>A	overlap	No cluster	C	T	25	11	44	Substitution	1	AC011506.1		56	56	1129.77	-1
4	chr20:14176419-14176419	NC_000020.11:g.14176419A>G	NM_080676.5:c.271+90691A>G XM_005260667.1:c.271+90691A>G XM_006723544.1:c.271+90691A>G	overlap	No cluster	A	G	21	8	38.0952	Substitution	1	MACROD2		37	38	1748.77	-1
4	chr20:14305350-14305350	NC_000020.11:g.14305350T>A	NM_080676.5:c.272-188129T>A XM_005260667.1:c.272-188129T>A XM_006723544.1:c.272-188129T>A	overlap	No cluster	T	A	31	14	45.1613	Substitution	1	MACROD2		52	52	1472.77	-1
4	chr20:19886558-19886558	NC_000020.11:g.19886558A>C	XM_005260731.2:c.-36-3008A>C XM_005260731.1:c.-36-3008A>C XM_011529256.1:c.17-153A>C XM_006723574.2:c.-36-3008A>C XM_006723575.2:c.-36-3008A>C XM_006723573.1:c.-33-79A>C XM_006723574.1:c.-36-3008A>C XM_006723575.1:c.-36-3008A>C XM_011529258.1:c.-37+1418A>C NM_001242581.1:c.-112A>C XM_011529260.1:c.-1765A>C XM_006723576.1:c.-1765A>C XM_006723577.2:c.-2738A>C XM_006723577.1:c.-2738A>C XM_011529255.…	overlap	No cluster	A	C	25	11	44	Substitution	1	RIN2		57	57	1305.77	-1
4	chr20:43416332-43416332	NC_000020.11:g.43416332C>T		overlap	No cluster	C	T	28	10	35.7143	Substitution	1			47	48	1279.77	-1
4	chr22:38542076-38542076	NC_000022.11:g.38542076A>G	XM_011529835.1:c.495-2664T>C XM_011529834.1:c.495-2664T>C XM_011529836.1:c.453-2664T>C XM_011529837.1:c.422-3464T>C XM_011529838.1:c.380-3464T>C XM_006724110.1:c.495-2664T>C XM_006724111.1:c.453-2664T>C XM_006724112.1:c.422-3464T>C XM_006724113.1:c.380-3464T>C XM_006724112.2:c.422-3464T>C NM_001278208.1:c.422-3464T>C NM_007068.3:c.495-2664T>C XR_430399.1:n.*3690T>C	overlap	No cluster	A	G	23	9	39.1304	Substitution	1	DMC1		60	61	1774.77	-1
4	chrX:82678800-82678800	NC_000023.11:g.82678800G>A		overlap	No cluster	G	A	15	10	66.6667	Substitution	1			57	57	1324.77	-1
8	chr1:14748080-14748080	NC_000001.11:g.14748080del	XM_005245795.2:c.520+148857del XM_005245796.2:c.520+148857del XM_011541074.1:c.520+148857del XM_005245795.3:c.520+148857del XM_011541078.1:c.520+148857del XM_011541079.1:c.520+148857del XM_011541080.1:c.520+148857del NM_015209.2:c.226+148857del NM_201628.2:c.226+148857del	overlap	No cluster	G		30	17	56.6667	Deletion	1	KAZN		58	59	1041.73	-1
8	chr1:29192794-29192794	NC_000001.11:g.29192794C>G	XR_946662.1:n.38131G>C NM_001024732.2:c.*1228G>C NM_016011.3:c.*1228G>C XM_011541551.1:c.*1228G>C XM_011541544.1:c.*1228G>C XM_011541552.1:c.*1228G>C XM_011541554.1:c.*1228G>C XM_011541543.1:c.*1228G>C XM_011541539.1:c.*1228G>C XM_011541541.1:c.*1368G>C XR_946663.1:n.*1022G>C XM_011541546.1:c.*1228G>C XM_011541542.1:c.*1228G>C XM_011541545.1:c.*1228G>C XM_011541547.1:c.*1228G>C XM_011541548.1:c.*…	overlap	No cluster	C	G	24	13	54.1667	Substitution	1	MECR		57	57	993.77	-1
8	chr1:48816557-48816557	NC_000001.11:g.48816557A>T	XM_011542308.1:c.670+50634T>A XM_011542309.1:c.670+50634T>A XM_006710986.2:c.634+50634T>A NM_032785.3:c.634+50634T>A XM_006710986.1:c.634+50634T>A XM_011542311.1:c.671-37325T>A	overlap	No cluster	A	T	33	16	48.4848	Substitution	1	AGBL4		56	57	1742.77	-1
8	chr1:167325479-167325479	NC_000001.11:g.167325479C>T	NM_001198786.1:c.62-6991C>T NM_002697.3:c.62-6991C>T XM_011509655.1:c.71-6991C>T XM_011509653.1:c.71-6991C>T NR_037163.1:n.175-6991C>T XM_011509654.1:c.-9+6423C>T NM_001198783.1:c.-3800C>T	overlap	No cluster	C	T	33	20	60.6061	Substitution	1	POU2F1		64	65	1029.77	-1
8	chr2:22739501-22739501	NC_000002.12:g.22739522_22739523insTATATATATATATATATATATATA		LRS-unique	No cluster		ATATATATATATATATATATATAT	34	7	20.5882	Insertion	24			30	31	0	Inherited
8	chr2:64127857-64127857	NC_000002.12:g.64127866_64127873dup	NM_020651.3:c.-70+16208_-70+16215dup XM_011532993.1:c.-70+15445_-70+15452dup XM_005264437.2:c.-234+16208_-234+16215dup XM_011532995.1:c.-1781+16208_-1781+16215dup XM_011532996.1:c.-1833+16208_-1833+16215dup XM_011532997.1:c.-693+16208_-693+16215dup XM_005264437.1:c.-234+16208_-234+16215dup	overlap	No cluster		CTTTTTTC	35	17	48.5714	Insertion	8	PELI1		33	33	640.73	-1
8	chr2:84760855-84760855	NC_000002.12:g.84760855C>T	XM_011532649.1:c.10513-1900C>T XM_011532650.1:c.10513-1900C>T XM_011532651.1:c.10513-1900C>T NM_001370.1:c.10513-1900C>T XM_011532652.1:c.10387-1900C>T XM_011532653.1:c.10366-1900C>T XM_006711956.2:c.10513-1900C>T XM_006711956.1:c.10513-1900C>T XM_011532656.1:c.9250-1900C>T XM_011532654.1:c.10123-1900C>T XM_011532657.1:c.9250-1900C>T XM_011532655.1:c.9529-1900C>T XM_011532658.1:c.9019-1900C>T XM_…	overlap	No cluster	C	T	34	18	52.9412	Substitution	1	DNAH6		60	61	879.77	-1
8	chr2:109394440-109394440	NC_000002.12:g.109394440G>C	XM_006712495.1:c.946-4150G>C XM_006712494.1:c.946-4150G>C XM_006712493.1:c.946-4150G>C XM_011511111.1:c.946-4150G>C XM_006712494.2:c.946-4150G>C XM_011511109.1:c.946-4150G>C NM_001099289.1:c.946-4150G>C NM_001099289.2:c.946-4150G>C XM_011511110.1:c.-31+915G>C	overlap	No cluster	G	C	25	14	56	Substitution	1	SH3RF3		59	59	923.77	-1
8	chr2:112957048-112957048	NC_000002.12:g.112957048C>T		overlap	No cluster	C	T	29	14	48.2759	Substitution	1			56	56	817.77	-1
8	chr2:149472661-149472661	NC_000002.12:g.149472661del	NM_001195685.1:c.*1811del NM_194317.3:c.*1811del	overlap	No cluster	G		32	18	56.25	Deletion	1	LYPD6		63	63	1366.73	-1
8	chr2:161460483-161460483	NC_000002.12:g.161460483C>G		overlap	No cluster	C	G	35	12	34.2857	Substitution	1			35	35	668.77	-1
8	chr2:165628639-165628639	NC_000002.12:g.165628639G>A	XR_923550.1:n.12021C>T NM_001172173.1:c.149-29122G>A NM_024969.3:c.149-29122G>A XM_005246865.2:c.245-29122G>A XM_005246865.3:c.245-29122G>A	overlap	No cluster	G	A	39	22	56.4103	Substitution	1	CSRNP3		69	67	1678.77	-1
8	chr2:166405150-166405150	NC_000002.12:g.166405150A>G	XM_006712680.1:c.*430T>C XM_006712681.1:c.*430T>C XM_006712682.1:c.*430T>C XM_006712681.2:c.*430T>C XM_006712682.2:c.*430T>C XM_011511615.1:c.*430T>C NM_002976.3:c.*430T>C NR_045628.1:n.5703T>C	overlap	No cluster	A	G	35	15	42.8571	Substitution	1	SCN7A		45	46	1427.77	-1
8	chr2:237364711-237364711	NC_000002.12:g.237364711G>A	LRG_473t1:c.5839-283C>T NM_004369.3:c.5839-283C>T NM_057166.4:c.4018-283C>T NM_057167.3:c.5221-283C>T XM_005246066.1:c.4618-283C>T XM_005246065.1:c.5239-283C>T XM_006712253.1:c.5338-283C>T XM_011510574.1:c.5836-283C>T XM_011510575.1:c.3433-283C>T	overlap	No cluster	G	A	39	17	43.5897	Substitution	1	COL6A3		40	41	1128.77	-1
8	chr3:23945819-23945819	NC_000003.12:g.23945819G>A	NM_005126.4:c.16+225G>A NR_110524.1:n.335+225G>A XM_005265639.2:c.16+225G>A XM_006713451.1:c.16+225G>A XM_006713451.2:c.16+225G>A NM_001145425.1:c.-644G>A	overlap	No cluster	G	A	34	17	50	Substitution	1	NR1D2		47	48	1262.77	-1
8	chr3:26876359-26876359	NC_000003.12:g.26876360dup		overlap	No cluster		T	26	12	46.1538	Insertion	1			51	51	751.73	-1
8	chr3:44082513-44082513	NC_000003.12:g.44082513A>C	XR_245212.1:n.57-21544A>C	overlap	No cluster	A	C	26	11	42.3077	Substitution	1			54	54	1288.77	-1
8	chr3:56009157-56009157	NC_000003.12:g.56009157G>C	NM_015576.1:c.1920+1292C>G XM_005265036.1:c.1920+1292C>G XR_245112.1:n.2170+1292C>G XR_245113.1:n.2170+1292C>G XR_245114.1:n.2170+1292C>G XR_245115.1:n.2170+1292C>G XM_011533580.1:c.1920+1292C>G XM_011533581.1:c.1920+1292C>G XM_011533582.1:c.1920+1292C>G XR_245114.2:n.459210C>G XR_245112.2:n.459210C>G XM_006713101.1:c.1920+1292C>G XR_245116.1:n.2170+1292C>G	overlap	No cluster	G	C	43	21	48.8372	Substitution	1	ERC2		59	60	1148.77	-1
8	chr3:76352171-76352171	NC_000003.12:g.76352171A>C	NM_001128929.3:c.109+414569A>C NM_001128929.2:c.109+414569A>C XM_006713279.1:c.109+414569A>C XM_011533981.1:c.130+40754A>C XM_011533982.1:c.130+40754A>C XM_011533983.1:c.130+40754A>C XM_011533984.1:c.130+40754A>C XM_011533985.1:c.130+40754A>C	LRS+	No cluster	A	C	29	14	48.2759	Substitution	1	ROBO2		55	55	526.77	-1
8	chr3:79714890-79714890	NC_000003.12:g.79714890C>T	NM_002941.3:c.-51+52862G>A XM_011533977.1:c.-51+52571G>A XM_011533976.1:c.-51+52862G>A XM_011533978.1:c.-51+52862G>A XM_011533979.1:c.-51+52862G>A XM_011533980.1:c.-51+52862G>A	LRS+	No cluster	C	T	32	17	53.125	Substitution	1	ROBO1		48	48	149.77	-1
8	chr3:102237850-102237850	NC_000003.12:g.102237850G>A	XM_005247110.1:c.-509+8509G>A	overlap	No cluster	G	A	34	20	58.8235	Substitution	1	ZPLD1		62	62	1066.77	-1
8	chr3:132506263-132506263	NC_000003.12:g.132506263G>C	XM_005247245.2:c.5013+848G>C XM_005247245.3:c.5013+848G>C NM_015268.3:c.4998+848G>C	overlap	No cluster	G	C	29	17	58.6207	Substitution	1	DNAJC13		61	61	655.77	-1
8	chr3:188558969-188558969	NC_000003.12:g.188558969C>G	NR_046623.1:n.*3268G>C XM_005247450.3:c.429+34182C>G XM_011512824.1:c.429+34182C>G XM_011512828.1:c.429+34182C>G XM_005247450.2:c.429+34182C>G XM_005247445.2:c.429+34182C>G XM_011512834.1:c.429+34182C>G NM_001167672.2:c.429+34182C>G NM_001167672.1:c.429+34182C>G XM_005247446.3:c.429+34182C>G XM_005247446.2:c.429+34182C>G XM_011512827.1:c.429+34182C>G XM_005247451.3:c.429+34182C>G XM_011512833.1:c…	overlap	No cluster	C	G	31	14	45.1613	Substitution	1	LPP		57	57	1148.77	-1
8	chr4:47170956-47170956	NC_000004.12:g.47170960del	XM_011513678.1:c.440+9491del NM_000812.3:c.461+9491del	overlap	No cluster	T		27	17	62.963	Deletion	1	GABRB1		49	49	883.73	-1
8	chr4:69436036-69436036	NC_000004.12:g.69436036C>T		overlap	No cluster	C	T	30	15	50	Substitution	1	AC108078.3		51	52	1041.77	-1
8	chr4:119693638-119693638	NC_000004.12:g.119693638A>T	XR_939161.1:n.*175A>T	overlap	No cluster	A	T	36	12	33.3333	Substitution	1	AC080089.2		31	31	1340.77	-1
8	chr4:136618202-136618202	NC_000004.12:g.136618202C>A		overlap	No cluster	C	A	33	14	42.4242	Substitution	1			58	58	1035.77	-1
8	chr4:150524771-150524771	NC_000004.12:g.150524771T>C	NM_001199282.2:c.6331-33736A>G XM_005263372.1:c.6364-33736A>G XM_005263374.1:c.6331-33736A>G XM_005263375.1:c.6331-33736A>G XM_005263376.2:c.6256-33736A>G XM_006714429.1:c.6364-33736A>G XM_005263372.2:c.6364-33736A>G XM_005263374.2:c.6331-33736A>G XM_005263375.2:c.6331-33736A>G XM_011532434.1:c.6364-33736A>G NM_006726.4:c.6364-33736A>G XM_005263373.1:c.6364-33736A>G	overlap	No cluster	T	C	29	14	48.2759	Substitution	1	LRBA		55	56	977.77	-1
8	chr5:57937662-57937662	NC_000005.10:g.57937662A>G		overlap	No cluster	A	G	35	20	57.1429	Substitution	1			60	60	1441.77	-1
8	chr5:111988472-111988472	NC_000005.10:g.111988472A>T	NR_046678.1:n.443+13966A>T	overlap	No cluster	A	T	31	21	67.7419	Substitution	1	NREP	NREP-AS1,NREP-AS1	35	35	979.77	-1
8	chr5:120997628-120997630	NC_000005.10:g.120997630_120997632del		overlap	No cluster	ATA		28	11	39.2857	Deletion	3			53	54	1200.73	-1
8	chr5:122201216-122201216	NC_000005.10:g.122201216G>T		overlap	No cluster	G	T	43	20	46.5116	Substitution	1			57	57	1078.77	-1
8	chr5:135283173-135283173	NC_000005.10:g.135283173G>T	NM_001277348.1:c.-361-50585G>T	overlap	No cluster	G	T	29	11	37.931	Substitution	1		C5orf66,C5orf66	40	40	1034.77	-1
8	chr5:141628415-141628415	NC_000005.10:g.141628415A>G	XR_427789.2:n.*2450A>G XR_427789.1:n.*2450A>G XM_011537697.1:c.130+144T>C XR_944336.1:n.8436T>C NM_003883.3:c.691+144T>C XM_006714802.1:c.691+144T>C	overlap	No cluster	A	G	34	16	47.0588	Substitution	1	HDAC3		54	54	1179.77	-1
8	chr5:145292599-145292599	NC_000005.10:g.145292599C>T		overlap	No cluster	C	T	30	14	46.6667	Substitution	1			57	57	1320.77	-1
8	chr5:150104698-150104698	NC_000005.10:g.150104698G>A	NM_005211.3:c.-181+8563C>T	overlap	No cluster	G	A	28	11	39.2857	Substitution	1	CSF1R		50	50	1307.77	-1
8	chr5:171080238-171080242	NC_000005.10:g.171080239_171080243del	NM_022897.4:c.1711-89891_1711-89887del NM_022897.3:c.1711-89891_1711-89887del XR_941109.1:n.218214_218218del XM_011534636.1:c.1711-78095_1711-78091del XM_011534632.1:c.1711-81168_1711-81164del XM_011534625.1:c.1711-81168_1711-81164del XM_011534626.1:c.1711-81168_1711-81164del XM_011534627.1:c.1711-89891_1711-89887del XM_011534628.1:c.1591-81168_1591-81164del XM_011534630.1:c.1564-81168_1564-81164…	overlap	No cluster	ACACA		38	14	36.8421	Deletion	5	RANBP17		33	34	449.73	-1
8	chr6:43550818-43550818	NC_000006.12:g.43550818T>C	XM_011515000.1:c.923-150T>C NM_020750.2:c.1728+480A>G	overlap	No cluster	T	C	38	23	60.5263	Substitution	1	XPO5		61	61	951.77	-1
8	chr6:50934205-50934205	NC_000006.12:g.50934205C>T		overlap	No cluster	C	T	29	16	55.1724	Substitution	1			56	56	1050.77	-1
8	chr6:70135908-70135908	NC_000006.12:g.70135908C>G	NM_001858.4:c.1384-1777C>G NM_001858.5:c.1384-1777C>G XM_011535437.1:c.1459-1777C>G XM_011535438.1:c.1384-1777C>G	overlap	No cluster	C	G	28	15	53.5714	Substitution	1	COL19A1		55	55	859.77	-1
8	chr6:113272187-113272187	NC_000006.12:g.113272187T>C		overlap	No cluster	T	C	18	10	55.5556	Substitution	1			63	63	907.77	-1
8	chr6:146325666-146325666	NC_000006.12:g.146325666G>C	XM_011535783.1:c.1186+20820G>C XM_011535784.1:c.1186+20820G>C XM_011535782.1:c.1186+20820G>C NM_001278065.1:c.1186+20820G>C XM_006715467.1:c.1186+20820G>C XM_006715468.1:c.1186+20820G>C NM_001278064.1:c.1186+20820G>C NM_001278066.1:c.1186+20820G>C NM_001278067.1:c.1186+20820G>C	overlap	No cluster	G	C	31	18	58.0645	Substitution	1	GRM1		60	60	1239.77	-1
8	chr6:161745110-161745110	NC_000006.12:g.161745110A>C	XM_011535863.1:c.868+40662T>G NM_004562.2:c.871+40662T>G NM_013987.2:c.787+40662T>G NM_013988.2:c.424+40662T>G XM_011535865.1:c.871+40662T>G XM_011535864.1:c.871+40662T>G	overlap	No cluster	A	C	25	8	32	Substitution	1	PRKN		37	37	1197.77	-1
8	chr7:41097485-41097485	NC_000007.14:g.41097485C>A	XR_242168.1:n.-4119C>A NR_110832.1:n.-4119C>A	overlap	No cluster	C	A	29	15	51.7241	Substitution	1	LINC01449		60	60	1123.77	-1
8	chr7:110920294-110920294	NC_000007.14:g.110920294del	XM_011516605.1:c.390-33599del XM_011516613.1:c.305+43206del XM_011516609.1:c.389+43206del XM_005250630.3:c.306-33599del NM_032549.3:c.306-33599del XM_005250629.1:c.306-33599del XM_005250630.2:c.306-33599del NM_001244606.1:c.306-33599del XM_005250633.1:c.305+43206del XM_011516608.1:c.390-33599del XM_011516606.1:c.390-33599del XM_011516604.1:c.306-33599del XM_006716148.1:c.306-33599del XM_011516607…	overlap	No cluster	C		46	27	58.6957	Deletion	1	IMMP2L		53	53	1002.73	-1
8	chr8:33477730-33477730	NC_000008.11:g.33477730C>T	XM_011544676.1:c.-4940G>A XM_011544678.1:c.-5084G>A XM_011544677.1:c.-4940G>A XM_011544681.1:c.-4940G>A XM_011544679.1:c.-4940G>A XM_005273665.1:c.-4940G>A XM_011544680.1:c.-4940G>A NM_032664.3:c.-4940G>A	overlap	No cluster	C	T	17	12	70.5882	Substitution	1	FUT10		61	61	1087.77	-1
8	chr8:37530313-37530313	NC_000008.11:g.37530313T>C	XR_428331.1:n.-1148A>G	overlap	No cluster	T	C	31	12	38.7097	Substitution	1		LINC01605	49	49	1639.77	-1
8	chr8:46853733-46853733	NC_000008.11:g.46853733G>A	NR_027013.1:n.1287-374G>A NR_027012.1:n.740-374G>A	overlap	No cluster	G	A	34	17	50	Substitution	1		LINC00293,LINC00293,LINC00293,LINC00293,LINC00293,LINC00293	49	49	1150.77	-1
8	chr8:48634319-48634319	NC_000008.11:g.48634319C>T	NR_105002.1:n.357-61105C>T NR_105002.1:n.357-61105C>T XR_928858.1:n.1637G>A	overlap	No cluster	C	T	31	12	38.7097	Substitution	1		AC022915.2	47	48	914.77	-1
8	chr9:5967297-5967300	NC_000009.12:g.5967302_5967305del	XR_929194.1:n.41175_41178del XR_929192.1:n.41175_41178del XR_929193.1:n.41175_41178del XR_929195.1:n.41175_41178del XR_929198.1:n.41175_41178del XR_929199.1:n.41175_41178del XR_929197.1:n.41175_41178del XR_929196.1:n.41175_41178del XM_011517760.1:c.2212+714_2212+717del XM_011517759.1:c.2212+714_2212+717del NM_001017969.2:c.2212+714_2212+717del XM_005251385.1:c.2212+714_2212+717del XM_011517762.1:…	overlap	No cluster	AGAC		32	20	62.5	Deletion	4	KIAA2026		45	45	1222.73	-1
8	chr9:71027751-71027751	NC_000009.12:g.71027751C>T	XM_011519047.1:c.177+93427G>A XM_011519038.1:c.177+93427G>A XM_011519039.1:c.177+93427G>A XM_011519041.1:c.177+93427G>A XM_011519046.1:c.177+93427G>A XM_011519036.1:c.177+93427G>A XM_011519037.1:c.177+93427G>A XM_011519044.1:c.177+93427G>A XM_005252218.2:c.184-163240G>A XM_011519043.1:c.184-163240G>A XM_011519045.1:c.184-163240G>A XM_011519035.1:c.184-163240G>A XM_011519040.1:c.184-163240G>A XM_0…	overlap	No cluster	C	T	36	14	38.8889	Substitution	1	TRPM3		51	52	849.77	-1
8	chr9:83004110-83004110	NC_000009.12:g.83004110T>C	XM_005251731.2:c.815+388A>G XM_005251730.2:c.1133+388A>G NM_152573.3:c.1202+388A>G XM_005251731.3:c.815+388A>G XM_005251730.3:c.1133+388A>G	overlap	No cluster	T	C	32	15	46.875	Substitution	1	RASEF		49	49	950.77	-1
8	chr9:96294359-96294359	NC_000009.12:g.96294359C>T	XM_006717094.1:c.115+4057G>A XM_011518619.1:c.201+4057G>A XM_011518618.1:c.201+4057G>A XM_011518620.1:c.201+4057G>A NM_000197.1:c.201+4057G>A XM_011518621.1:c.201+4057G>A XM_006717095.1:c.201+4057G>A XM_006717095.2:c.201+4057G>A	overlap	No cluster	C	T	26	17	65.3846	Substitution	1	HSD17B3		57	57	1266.77	-1
8	chr9:100483956-100483956	NC_000009.12:g.100483956del	NM_003692.4:c.196+10216del NM_001198812.1:c.419-14809del	overlap	No cluster	G		41	20	48.7805	Deletion	1	TMEFF1		57	58	997.73	-1
8	chr9:103794316-103794316	NC_000009.12:g.103794316A>G		overlap	No cluster	A	G	44	21	47.7273	Substitution	1			62	63	979.77	-1
8	chr9:105503114-105503114	NC_000009.12:g.105503114C>G	XM_011519078.1:c.617-3285C>G XM_011519079.1:c.617-3285C>G XM_011519077.1:c.605-3285C>G XM_005252254.1:c.587-3285C>G XM_005252256.1:c.587-3285C>G XM_005252254.2:c.587-3285C>G NM_001145313.2:c.587-3285C>G NM_001287191.1:c.491-3285C>G NM_001287192.1:c.491-3285C>G XM_005252257.3:c.491-3285C>G XM_005252257.2:c.491-3285C>G XM_005252260.2:c.116-3285C>G XM_005252260.3:c.116-3285C>G XM_011519080.1:c.-72+2…	overlap	No cluster	C	G	30	12	40	Substitution	1	FSD1L		52	53	1146.77	-1
8	chr9:125906700-125906700	NC_000009.12:g.125906700C>T	NM_006195.5:c.275-8986C>T NR_024122.1:n.391-22955C>T NR_024123.1:n.391-22955C>T XM_006717130.1:c.275-8986C>T XM_006717131.1:c.275-8986C>T XM_006717132.1:c.275-8986C>T XM_006717133.1:c.-27-22955C>T NM_001134778.1:c.50-8986C>T XM_011518755.1:c.50-8986C>T XM_011518757.1:c.8-8986C>T XM_011518758.1:c.8-8986C>T XM_011518756.1:c.38-8986C>T	overlap	No cluster	C	T	28	16	57.1429	Substitution	1	PBX3		53	53	1169.77	-1
8	chr10:36436930-36436930	NC_000010.11:g.36436930_36436931insA		overlap	No cluster		A	30	20	66.6667	Insertion	1	AL590730.2		47	48	1087.73	-1
8	chr10:115797532-115797532	NC_000010.11:g.115797532A>G	NM_207303.3:c.3904-50345A>G NM_207303.4:c.3904-50345A>G XM_011539586.1:c.3904-50345A>G XR_945653.1:n.704163A>G XM_011539587.1:c.3766-50345A>G XM_011539588.1:c.3703-50345A>G XM_011539590.1:c.3466-50345A>G XM_011539591.1:c.3466-50345A>G	overlap	No cluster	A	G	34	18	52.9412	Substitution	1	ATRNL1		48	49	887.77	-1
8	chr10:119655756-119655756	NC_000010.11:g.119655756T>A	XM_005270287.1:c.180+3901T>A LRG_742t1:c.180+3901T>A NM_004281.3:c.180+3901T>A	LRS+	No cluster	T	A	33	16	48.4848	Substitution	1	BAG3		50	51	901.77	-1
8	chr10:132073679-132073679	NC_000010.11:g.132073679G>C	XM_011539676.1:c.-137-30993G>C XM_011539677.1:c.-137-30993G>C XM_011539685.1:c.-138+7618G>C XM_011539679.1:c.-138+7618G>C XM_005252672.3:c.-138+7618G>C XM_005252675.3:c.-138+7618G>C XM_011539678.1:c.-138+7618G>C XM_011539680.1:c.-138+7618G>C XM_011539681.1:c.-138+7618G>C XM_011539683.1:c.-138+7618G>C XM_005252677.3:c.-138+7618G>C XM_005252674.3:c.-138+7618G>C XM_005252676.3:c.-138+7618G>C XM_0115…	overlap	No cluster	G	C	29	12	41.3793	Substitution	1	JAKMIP3		50	51	925.77	-1
8	chr11:16810564-16810564	NC_000011.10:g.16810564A>G	XM_011519913.1:c.1953+2549T>C XM_005252802.2:c.2007+2549T>C XM_006718150.1:c.2127+2549T>C XM_011519914.1:c.2007+2549T>C XM_011519917.1:c.1416+2549T>C XM_011519915.1:c.1845+2549T>C XM_011519911.1:c.1953+2549T>C XM_011519910.1:c.1989+2549T>C XM_011519912.1:c.1923+2549T>C XM_006718149.2:c.2127+2549T>C XM_006718149.1:c.2127+2549T>C XM_006718151.1:c.2127+2549T>C XM_006718152.1:c.2007+2549T>C XM_006718…	overlap	No cluster	A	G	29	12	41.3793	Substitution	1	PLEKHA7		52	53	1354.77	-1
8	chr11:55522189-55522189	NC_000011.10:g.55522189G>A		overlap	No cluster	G	A	32	20	62.5	Substitution	1			56	55	691.77	-1
8	chr11:122115208-122115208	NC_000011.10:g.122115208T>C	NM_001001786.2:c.*388A>G NR_024430.1:n.445-23468A>G	overlap	No cluster	T	C	36	16	44.4444	Substitution	1		MIR100HG,MIR100HG	59	59	820.77	-1
8	chr12:33659921-33659921	NC_000012.12:g.33659921A>G		overlap	No cluster	A	G	34	15	44.1176	Substitution	1			62	62	925.77	-1
8	chr12:58167118-58167118	NC_000012.12:g.58167118C>G		LRS+	No cluster	C	G	41	21	51.2195	Substitution	1			63	63	765.77	-1
8	chr12:61838534-61838534	NC_000012.12:g.61838534T>C	NM_178539.4:c.106+28786A>G XM_006719370.2:c.106+28786A>G XM_011538272.1:c.106+28786A>G XM_011538274.1:c.106+28786A>G XM_011538275.1:c.106+28786A>G XM_011538273.1:c.106+28786A>G XM_006719370.1:c.106+28786A>G	overlap	No cluster	T	C	30	16	53.3333	Substitution	1	TAFA2		59	59	685.77	-1
8	chr12:93478936-93478938	NC_000012.12:g.93478938_93478940del	NM_014050.3:c.135-450_135-448del NM_172177.3:c.135-450_135-448del NR_038159.1:n.317-450_317-448del NR_038160.1:n.314-450_314-448del NR_038161.1:n.399-450_399-448del	LRS-unique	No cluster	TTA		30	9	30	Deletion	3	MRPL42		33	33	0	Inherited
8	chr12:99264028-99264028	NC_000012.12:g.99264028A>G	XR_944629.1:n.720700T>C NM_152788.4:c.1757-17164T>C XM_006719507.1:c.1757-17164T>C XM_006719514.1:c.1757-17164T>C XM_006719507.2:c.1757-17164T>C XM_006719514.2:c.1757-17164T>C XR_944628.1:n.720700T>C XM_005269028.3:c.1757-17164T>C XM_005269029.3:c.1757-17164T>C XM_006719504.2:c.1757-17164T>C XM_006719505.2:c.1757-17164T>C XM_006719506.2:c.1757-17164T>C XM_006719509.2:c.1757-17164T>C XM_006719511.…	overlap	No cluster	A	G	33	20	60.6061	Substitution	1	ANKS1B		56	57	1180.77	-1
8	chr13:59797515-59797515	NC_000013.11:g.59797515G>A	XM_011535262.1:c.2374+13273C>T XM_006719876.1:c.2374+13273C>T XM_011535261.1:c.2953+13273C>T NM_001042517.1:c.3163+13273C>T NM_001258366.1:c.3130+13273C>T NM_001258367.1:c.3025+13273C>T NM_001258368.1:c.2953+13273C>T XM_011535258.1:c.3163+13273C>T XR_941672.1:n.366414C>T XM_011535259.1:c.3163+13273C>T XM_011535260.1:c.3163+13273C>T NM_030932.3:c.2374+13273C>T NM_001258369.1:c.3163+13273C>T	overlap	No cluster	G	A	34	20	58.8235	Substitution	1	DIAPH3		41	42	1473.77	-1
8	chr14:41819299-41819299	NC_000014.9:g.41819299C>G	XR_429293.1:n.1178+52270C>G NM_152447.3:c.-21+52270C>G XM_005267369.1:c.-21+52270C>G XR_943400.1:n.211273C>G XM_005267369.2:c.-21+52270C>G XR_429293.2:n.211273C>G	overlap	No cluster	C	G	36	17	47.2222	Substitution	1	LRFN5		54	54	1303.77	-1
8	chr14:41822127-41822127	NC_000014.9:g.41822127A>T	XR_429293.1:n.1178+55098A>T NM_152447.3:c.-21+55098A>T XM_005267369.1:c.-21+55098A>T XR_943400.1:n.214101A>T XM_005267369.2:c.-21+55098A>T XR_429293.2:n.214101A>T	overlap	No cluster	A	T	42	20	47.619	Substitution	1	LRFN5		52	52	1558.77	-1
8	chr14:55946358-55946358	NC_000014.9:g.55946358T>C	XR_429364.2:n.2709T>C XR_943897.1:n.2709T>C	overlap	No cluster	T	C	21	12	57.1429	Substitution	1		AL163952.1	61	61	919.77	-1
8	chr14:78807930-78807930	NC_000014.9:g.78807930G>A	XM_011537364.1:c.2285-2388G>A XM_011537376.1:c.2285-2388G>A XR_943562.1:n.637558G>A XM_011537374.1:c.2285-2388G>A XM_011537375.1:c.2285-2388G>A XR_943563.1:n.637558G>A XR_943561.1:n.637558G>A XM_005268218.2:c.2285-2388G>A XM_006720322.2:c.2273-2388G>A XM_006720323.2:c.2249-2388G>A XM_011537363.1:c.2285-2388G>A XM_011537366.1:c.2261-2388G>A XM_011537367.1:c.2285-2388G>A XM_011537368.1:c.2285-2388G…	overlap	No cluster	G	A	41	17	41.4634	Substitution	1	NRXN3		54	54	668.77	-1
8	chr16:66727708-66727708	NC_000016.10:g.66727708T>A	XR_933225.1:n.23914A>T NM_001286157.1:c.1010A>T NM_006141.2:c.1241A>T	overlap	No cluster	T	A	29	19	65.5172	Substitution	1	DYNC1LI2	AC018557.1	63	62	1482.77	-1
8	chr17:41153338-41153338	NC_000017.11:g.41153338T>C	NM_033188.3:c.-3571A>G	overlap	No cluster	T	C	23	13	56.5217	Substitution	1	KRTAP4-5		52	52	1208.77	-1
8	chr17:73857965-73857965	NC_000017.11:g.73857965C>G		overlap	No cluster	C	G	22	15	68.1818	Substitution	1			53	53	971.77	-1
8	chr18:15295656-15295656	NC_000018.10:g.15295656C>T		overlap	No cluster	C	T	25	14	56	Substitution	1			36	36	1122.77	-1
8	chr18:35283221-35283221	NC_000018.10:g.35283221A>G	NM_001112734.3:c.-104+6863T>C NM_001166012.2:c.-308+6863T>C NM_001288711.1:c.-9+6910T>C XM_005258183.2:c.-104+6910T>C XM_005258183.3:c.-104+6910T>C	overlap	No cluster	A	G	24	12	50	Substitution	1	ZSCAN30	AC011815.1	51	51	876.77	-1
8	chr18:36887530-36887530	NC_000018.10:g.36887530C>T	XM_005258319.2:c.124+1858C>T XM_005258319.3:c.124+1858C>T XM_011526100.1:c.448+1858C>T XM_005258315.3:c.448+1858C>T XR_935238.1:n.58416C>T XR_935236.1:n.58416C>T XR_935237.1:n.58416C>T NM_020776.1:c.448+1858C>T XM_005258315.2:c.448+1858C>T XM_006722511.1:c.448+1858C>T XM_005258318.3:c.313+1858C>T XM_005258318.2:c.313+1858C>T XM_005258317.1:c.436+1858C>T XM_005258317.2:c.436+1858C>T XM_011526099.1…	overlap	No cluster	C	T	24	14	58.3333	Substitution	1	KIAA1328		60	60	978.77	-1
8	chr18:74020125-74020125	NC_000018.10:g.74020125C>A		overlap	No cluster	C	A	36	18	50	Substitution	1		AC090125.1	64	65	1152.77	-1
8	chr19:45036940-45036940	NC_000019.10:g.45036940A>G	XM_005259128.1:c.1139-465A>G XM_005259128.2:c.1139-465A>G NM_006509.3:c.1355-465A>G XM_005259127.2:c.1346-465A>G XM_005259127.1:c.1346-465A>G NM_001278439.1:c.-2198A>G NM_007056.2:c.-2198A>G NR_103529.1:n.-2100A>G XM_011526396.1:c.-2198A>G XM_006722991.1:c.-3944A>G XM_011526397.1:c.-3944A>G	overlap	No cluster	A	G	26	13	50	Substitution	1	RELB		51	51	339.77	-1
8	chr19:53150801-53150801	NC_000019.10:g.53150801A>T	XM_005259336.2:c.-1571T>A XM_005259336.3:c.-1571T>A XM_006723431.1:c.16-1434T>A XM_006723431.2:c.16-1434T>A XM_006723430.2:c.16-1434T>A XM_006723430.1:c.16-1434T>A XM_005259335.3:c.16-1434T>A XM_005259335.2:c.16-1434T>A XM_011527407.1:c.16-1434T>A NM_001172674.1:c.16-1434T>A NM_001172675.1:c.16-1434T>A NM_032584.2:c.16-1434T>A	overlap	No cluster	A	T	29	14	48.2759	Substitution	1	ZNF347		61	61	881.77	-1
8	chr19:54836793-54836793	NC_000019.10:g.54836793A>G	NM_001281971.1:c.71-783A>G NM_001281972.1:c.71-783A>G NM_012314.4:c.71-783A>G	LRS-unique	Cluster	A	G	23	7	30.4348	Substitution	1	KIR2DS4		37	37	0	-1
8	chr19:54836824-54836824	NC_000019.10:g.54836824G>A	NM_001281971.1:c.71-752G>A NM_001281972.1:c.71-752G>A NM_012314.4:c.71-752G>A	LRS-unique	Cluster	G	A	23	7	30.4348	Substitution	1	KIR2DS4		35	35	0	-1
8	chr19:54837074-54837074	NC_000019.10:g.54837074G>A	NM_001281971.1:c.71-502G>A NM_001281972.1:c.71-502G>A NM_012314.4:c.71-502G>A	LRS-unique	Cluster	G	A	24	7	29.1667	Substitution	1	KIR2DS4		44	44	0	-1
8	chr19:54837196-54837196	NC_000019.10:g.54837196C>T	NM_001281971.1:c.71-380C>T NM_001281972.1:c.71-380C>T NM_012314.4:c.71-380C>T	LRS-unique	Cluster	C	T	23	6	26.087	Substitution	1	KIR2DS4		40	40	0	-1
8	chr19:54837237-54837237	NC_000019.10:g.54837237G>T	NM_001281971.1:c.71-339G>T NM_001281972.1:c.71-339G>T NM_012314.4:c.71-339G>T	LRS-unique	Cluster	G	T	24	7	29.1667	Substitution	1	KIR2DS4		39	40	0	-1
8	chr19:54838134-54838134	NC_000019.10:g.54838134C>G	NM_001281971.1:c.370+259C>G NM_001281972.1:c.370+259C>G NM_012314.4:c.370+259C>G	LRS-unique	Cluster	C	G	21	6	28.5714	Substitution	1	KIR2DS4		31	31	0	-1
8	chr19:54838578-54838578	NC_000019.10:g.54838579_54838580insGG	NM_001281971.1:c.370+704_370+705insGG NM_001281972.1:c.370+704_370+705insGG NM_012314.4:c.370+704_370+705insGG	LRS-unique	Cluster		GG	22	6	27.2727	Insertion	2	KIR2DS4		33	33	0	-1
8	chr19:54838608-54838608	NC_000019.10:g.54838608T>C	NM_001281971.1:c.370+733T>C NM_001281972.1:c.370+733T>C NM_012314.4:c.370+733T>C	LRS-unique	Cluster	T	C	21	6	28.5714	Substitution	1	KIR2DS4		34	35	0	-1
8	chr19:54838609-54838609	NC_000019.10:g.54838609G>A	NM_001281971.1:c.370+734G>A NM_001281972.1:c.370+734G>A NM_012314.4:c.370+734G>A	LRS-unique	Cluster	G	A	21	6	28.5714	Substitution	1	KIR2DS4		38	39	0	-1
8	chr19:54838620-54838620	NC_000019.10:g.54838620G>A	NM_001281971.1:c.370+745G>A NM_001281972.1:c.370+745G>A NM_012314.4:c.370+745G>A	LRS-unique	Cluster	G	A	21	6	28.5714	Substitution	1	KIR2DS4		38	38	0	-1
8	chr20:7611948-7611948	NC_000020.11:g.7611948T>C		overlap	No cluster	T	C	26	14	53.8462	Substitution	1			54	55	876.77	-1
8	chr20:35675035-35675035	NC_000020.11:g.35675035C>T	NM_001198989.1:c.795+10G>A NM_021100.4:c.948+10G>A NR_037570.2:n.1147+10G>A	overlap	No cluster	C	T	35	16	45.7143	Substitution	1	NFS1		59	59	765.77	-1
8	chr20:36077315-36077315	NC_000020.11:g.36077315C>T	XM_011528667.1:c.29+2867C>T	overlap	No cluster	C	T	34	17	50	Substitution	1		AL035420.1,AL035420.1	60	60	779.77	-1
8	chr20:55216952-55216952	NC_000020.11:g.55216952T>C		overlap	No cluster	T	C	26	14	53.8462	Substitution	1			57	58	899.77	-1
8	chr21:22913650-22913650	NC_000021.9:g.22913650T>G		overlap	No cluster	T	G	28	12	42.8571	Substitution	1			52	52	1122.77	-1
8	chr22:29834002-29834002	NC_000022.11:g.29834002C>T	NM_001242906.1:c.-17-1660G>A NM_032204.4:c.-17-1660G>A XM_011530456.1:c.-479G>A XM_011530455.1:c.-262+4176G>A XM_005261777.1:c.-18+487G>A XM_005261778.1:c.-17-1660G>A XM_006724334.1:c.-91-388G>A XM_006724335.1:c.-484+487G>A XM_006724336.1:c.-557-388G>A XM_006724337.1:c.-484+440G>A XM_011530443.1:c.-91-388G>A XM_011530444.1:c.-91-388G>A XM_011530446.1:c.-17-1660G>A XM_011530448.1:c.-18+487G>A XM_0…	overlap	No cluster	C	T	27	19	70.3704	Substitution	1	ASCC2		59	59	1115.77	-1
9	chr1:87386163-87386163	NC_000001.11:g.87386163A>T		overlap	No cluster	A	T	18	7	38.8889	Substitution	1			49	49	1607.77	-1
9	chr1:92880762-92880762	NC_000001.11:g.92880762T>A	NM_001252273.1:c.55-4332A>T NM_001252271.1:c.-3823A>T NM_001006605.4:c.55-4332A>T NM_001252269.1:c.55-29807A>T NM_001252270.1:c.55-4332A>T	overlap	No cluster	T	A	19	8	42.1053	Substitution	1	DIPK1A		47	48	817.77	-1
9	chr1:148562920-148562920	NC_000001.11:g.148562920G>T	NM_015383.2:c.3715+77C>A XM_006711265.1:c.4222+77C>A XM_011509395.1:c.3715+77C>A	LRS-unique	No cluster	G	T	26	10	38.4615	Substitution	1	NBPF14		43	38	0	Failed primer design
9	chr2:14864656-14864656	NC_000002.12:g.14864656G>C	XR_922818.1:n.244085C>G	overlap	No cluster	G	C	23	9	39.1304	Substitution	1		AC068286.2	46	46	1508.77	-1
9	chr2:45494889-45494889	NC_000002.12:g.45494889A>C	NM_018079.4:c.1875-6558T>G XM_011532946.1:c.1919-17814T>G XR_939693.1:n.116407T>G XR_426987.1:n.1952-6558T>G	overlap	No cluster	A	C	14	9	64.2857	Substitution	1	SRBD1		59	60	1577.77	-1
9	chr2:59554529-59554529	NC_000002.12:g.59554529G>A		overlap	No cluster	G	A	19	9	47.3684	Substitution	1		AC007179.2,AC007100.1	56	57	1276.77	-1
9	chr2:70735673-70735673	NC_000002.12:g.70735673C>T	XM_011532503.1:c.-271-22489G>A NM_001185054.1:c.-153-22489G>A NM_001617.3:c.-153-22489G>A NM_017488.3:c.-153-22489G>A NM_001185055.1:c.15-29231G>A NM_017482.3:c.-153-22489G>A	overlap	No cluster	C	T	26	12	46.1538	Substitution	1	ADD2		51	51	880.77	-1
9	chr2:87425598-87425598	NC_000002.12:g.87425598C>T	XM_006712163.1:c.-840C>T XM_011533240.1:c.*2715C>T	LRS-unique	No cluster	C	T	26	6	23.0769	Substitution	1			34	26	0	Failed primer design
9	chr2:109714990-109714990	NC_000002.12:g.109714990G>A		overlap	No cluster	G	A	18	8	44.4444	Substitution	1			49	50	333.77	-1
9	chr2:113541363-113541363	NC_000002.12:g.113541363C>T	XM_006712902.1:c.551-343C>T XM_011512304.1:c.75-71C>T NR_121185.1:n.144+1184G>A NR_121186.1:n.144+1184G>A NR_121187.1:n.145-894G>A	overlap	No cluster	C	T	23	12	52.1739	Substitution	1		PGM5P4-AS1,PGM5P4-AS1,PGM5P4-AS1	63	65	1897.77	-1
9	chr2:117709021-117709021	NC_000002.12:g.117709021G>C	XR_923241.1:n.-4547C>G	overlap	No cluster	G	C	21	9	42.8571	Substitution	1			31	32	1730.77	-1
9	chr2:140378270-140378270	NC_000002.12:g.140378270T>C	NM_018557.2:c.10548A>G XM_011511352.1:c.10659A>G	overlap	No cluster	T	C	22	7	31.8182	Substitution	1	LRP1B		47	47	1631.77	-1
9	chr2:231663405-231663405	NC_000002.12:g.231663405G>A		overlap	No cluster	G	A	16	9	56.25	Substitution	1			61	61	1532.77	-1
9	chr3:29779706-29779706	NC_000003.12:g.29779725_29779726insTATATATATATATATATATATATATATA	XM_006713109.1:c.637+16736_637+16737insTATATATATATATATATATATATATATA XM_011533594.1:c.637+16736_637+16737insTATATATATATATATATATATATATATA XM_011533593.1:c.637+16736_637+16737insTATATATATATATATATATATATATATA XM_005265062.1:c.637+16736_637+16737insTATATATATATATATATATATATATATA XM_005265060.1:c.634+16736_634+16737insTATATATATATATATATATATATATATA XM_005265061.1:c.637+16736_637+16737insTATATATATATATATATATA…	LRS-unique	No cluster		ATATATATATATATATATATATATATAT	17	8	47.0588	Insertion	28	RBMS3		35	35	0	Inherited
9	chr3:41301442-41301442	NC_000003.12:g.41301442G>A	XM_011533880.1:c.1852-51868C>T XM_011533879.1:c.2539-51868C>T XM_011533877.1:c.2890-51868C>T XM_011533872.1:c.3679-51868C>T XM_005265261.3:c.3676-51868C>T XM_006713215.2:c.3322-51868C>T NM_017886.2:c.3679-51868C>T XM_005265261.2:c.3676-51868C>T XM_006713215.1:c.3322-51868C>T	overlap	No cluster	G	A	21	10	47.619	Substitution	1	ULK4		45	45	1402.77	-1
9	chr3:79734602-79734602	NC_000003.12:g.79734602T>C	NM_002941.3:c.-51+33150A>G XM_011533977.1:c.-51+32859A>G XM_011533976.1:c.-51+33150A>G XM_011533978.1:c.-51+33150A>G XM_011533979.1:c.-51+33150A>G XM_011533980.1:c.-51+33150A>G	overlap	No cluster	T	C	17	10	58.8235	Substitution	1	ROBO1		59	59	1725.77	-1
9	chr3:194676365-194676365	NC_000003.12:g.194676365C>G	NM_018385.2:c.-4203G>C	overlap	No cluster	C	G	17	8	47.0588	Substitution	1	LSG1		54	55	1374.77	-1
9	chr4:8634242-8634244	NC_000004.12:g.8634244_8634246del		LRS-unique	No cluster	AAC		16	6	37.5	Deletion	3			42	43	0	Failed primer design
9	chr4:19205916-19205916	NC_000004.12:g.19205916T>G		overlap	No cluster	T	G	15	7	46.6667	Substitution	1		LINC02438	58	58	1609.77	-1
9	chr4:21938626-21938626	NC_000004.12:g.21938626G>C	NM_025221.5:c.61+9945C>G NM_147181.3:c.61+9945C>G NM_147182.3:c.-136+9945C>G XM_011513888.1:c.-136+9945C>G XM_011513882.1:c.61+9945C>G XM_011513886.1:c.61+9945C>G	overlap	No cluster	G	C	22	8	36.3636	Substitution	1	KCNIP4		41	42	1584.77	-1
9	chr4:27356504-27356504	NC_000004.12:g.27356504G>A		overlap	No cluster	G	A	16	9	56.25	Substitution	1			55	56	2158.77	-1
9	chr4:42248414-42248414	NC_000004.12:g.42248414T>C		overlap	No cluster	T	C	17	7	41.1765	Substitution	1		AC111006.1	51	52	2066.77	-1
9	chr4:83828956-83828956	NC_000004.12:g.83828956G>A	XR_244665.1:n.402-17311C>T	overlap	No cluster	G	A	16	7	43.75	Substitution	1		AC079160.1	52	52	1623.77	-1
9	chr4:83891252-83891252	NC_000004.12:g.83891252T>C	XR_244665.1:n.401+44371A>G	overlap	No cluster	T	C	30	14	46.6667	Substitution	1		AC079160.1	50	51	1777.77	-1
9	chr4:98854178-98854178	NC_000004.12:g.98854178G>A		overlap	No cluster	G	A	12	6	50	Substitution	1			46	47	2007.77	-1
9	chr4:110508243-110508243	NC_000004.12:g.110508243T>C	NM_001977.3:c.1040-1410T>C	overlap	No cluster	T	C	29	19	65.5172	Substitution	1	ENPEP		64	65	1002.77	-1
9	chr4:144144849-144144849	NC_000004.12:g.144144849G>A	NM_002099.6:c.-4214C>T LRG_793t1:c.-4214C>T XM_011531902.1:c.-4214C>T	overlap	No cluster	G	A	14	7	50	Substitution	1		AC107223.1,AC107223.1,AC098588.3,AC107223.1	53	53	2021.77	-1
9	chr5:176667020-176667020	NC_000005.10:g.176667020T>G		overlap	No cluster	T	G	16	9	56.25	Substitution	1			54	53	1205.77	-1
9	chr6:12765829-12765829	NC_000006.12:g.12765829C>T	XM_011514390.1:c.250+16039C>T XM_005248933.1:c.250+16039C>T NM_001242648.1:c.250+16039C>T NM_030948.2:c.250+16039C>T XM_005248934.1:c.250+16039C>T XM_005248935.3:c.250+16039C>T XM_005248935.2:c.250+16039C>T	overlap	No cluster	C	T	14	9	64.2857	Substitution	1	PHACTR1		62	62	2056.77	-1
9	chr6:129756788-129756788	NC_000006.12:g.129756788C>T		LRS+	No cluster	C	T	21	13	61.9048	Substitution	1		RPL5P21	56	56	1374.77	-1
9	chr7:41802778-41802778	NC_000007.14:g.41802778T>G		overlap	No cluster	T	G	29	12	41.3793	Substitution	1			53	53	1485.77	-1
9	chr7:56813984-56813986	NC_000007.14:g.56813987_56813989del	XM_011515677.1:c.200_202del NR_130727.1:n.-1253_-1251del XR_159055.4:n.-654_-652del	LRS-unique	No cluster	AGG		21	6	28.5714	Deletion	3		AC118758.3	30	30	0	Failed primer design
9	chr7:60984232-60984233	NC_000007.14:g.60984234_60984235del		overlap	No cluster	CA		20	11	55	Deletion	2			43	44	1002.73	-1
9	chr7:143971456-143971475	NC_000007.14:g.143971507_143971526del		LRS-unique	No cluster	AGAAAGAAAGAAAGAAAGAA		19	8	42.1053	Deletion	20			31	27	0	Failed primer design
9	chr8:6955121-6955121	NC_000008.11:g.6955121C>T	NR_073407.1:n.-3522G>A NR_073408.1:n.*4168G>A	overlap	No cluster	C	T	16	9	56.25	Substitution	1	DEFA8P		61	61	2283.77	-1
9	chr8:57040448-57040448	NC_000008.11:g.57040448G>A		overlap	No cluster	G	A	22	15	68.1818	Substitution	1			63	61	1354.77	-1
9	chr8:101637452-101637452	NC_000008.11:g.101637452T>C	XM_011517306.1:c.1469+524T>C NM_024915.3:c.1517+524T>C XM_011517307.1:c.1517+524T>C XM_011517305.1:c.1469+524T>C	LRS+	No cluster	T	C	23	13	56.5217	Substitution	1	GRHL2		47	46	1103.77	-1
9	chr8:106515321-106515321	NC_000008.11:g.106515321G>A	NM_001198533.1:c.24-3622G>A NM_018002.3:c.24-3622G>A XM_005250993.1:c.24-3622G>A XM_006716596.1:c.27-3622G>A XM_006716596.2:c.27-3622G>A NM_001198532.1:c.27-3622G>A XM_006716594.1:c.27-3622G>A XM_006716595.1:c.27-3622G>A XM_011517139.1:c.27-3622G>A XM_011517143.1:c.-4131G>A	overlap	No cluster	G	A	20	9	45	Substitution	1	OXR1		47	48	2232.77	-1
9	chr8:125084193-125084193	NC_000008.11:g.125084193G>A	NM_014846.3:c.-124-171C>T XM_005251120.1:c.-258-935C>T XM_005251120.2:c.-258-935C>T XM_011517410.1:c.-124-171C>T XM_011517409.1:c.-124-171C>T	overlap	No cluster	G	A	19	14	73.6842	Substitution	1	WASHC5		64	63	1356.77	-1
9	chr8:141476884-141476884	NC_000008.11:g.141476884G>A	NM_207414.2:c.1445+519C>T NR_102363.1:n.1412+519C>T NR_102363.2:n.1412+519C>T NR_102364.1:n.1553+519C>T NR_102364.2:n.1553+519C>T	overlap	No cluster	G	A	23	14	60.8696	Substitution	1	MROH5		48	48	1325.77	-1
9	chr9:26287115-26287115	NC_000009.12:g.26287115T>C		overlap	No cluster	T	C	19	7	36.8421	Substitution	1			54	54	1590.77	-1
9	chr9:42291779-42291779	NC_000009.12:g.42291779C>T		overlap	No cluster	C	T	28	14	50	Substitution	1		AL445584.2	35	36	960.77	-1
9	chr9:101291035-101291035	NC_000009.12:g.101291035A>G	NM_207299.1:c.385+4799A>G NM_017753.2:c.385+4799A>G XM_011518799.1:c.355+4799A>G	overlap	No cluster	A	G	24	16	66.6667	Substitution	1	PLPPR1		68	69	1820.77	-1
9	chr9:132502246-132502246	NC_000009.12:g.132502246C>T	XM_011518671.1:c.524+2646C>T XM_011518670.1:c.524+2646C>T NM_001282957.1:c.524+2646C>T NM_207417.2:c.632+2646C>T	overlap	No cluster	C	T	29	16	55.1724	Substitution	1	CFAP77		34	35	653.77	-1
9	chr10:67614631-67614631	NC_000010.11:g.67614631A>G	XM_006717805.1:c.136-7582T>C NM_001127384.2:c.100-7582T>C XM_005269717.1:c.136-7582T>C NM_013266.3:c.100-7582T>C XM_005269717.2:c.136-7582T>C NM_001127384.1:c.100-7582T>C NM_013266.2:c.100-7582T>C XM_011539723.1:c.100-7582T>C XM_011539726.1:c.136-7582T>C XM_011539727.1:c.100-7582T>C XM_011539724.1:c.100-7582T>C XM_011539721.1:c.136-7582T>C XM_011539722.1:c.136-7582T>C XM_011539725.1:c.100-7582T>C…	overlap	No cluster	A	G	27	11	40.7407	Substitution	1	CTNNA3		52	53	2129.77	-1
9	chr10:78282626-78282626	NC_000010.11:g.78282626G>T	NR_073447.1:n.*2413G>T	overlap	No cluster	G	T	25	14	56	Substitution	1		AC012560.2,LINC00595,AC012560.2,LINC00595,LINC00595,LINC00595,LINC00595	53	54	1552.77	-1
9	chr10:83984284-83984284	NC_000010.11:g.83984284C>A	XR_946148.1:n.19201G>T	overlap	No cluster	C	A	18	9	50	Substitution	1			58	58	1636.77	-1
9	chr10:130142521-130142521	NC_000010.11:g.130142521A>G	NM_006541.4:c.93-2690A>G NM_001199868.1:c.93-2690A>G XM_005252657.1:c.-435-2690A>G	overlap	No cluster	A	G	29	16	55.1724	Substitution	1	GLRX3		52	53	1625.77	-1
9	chr11:5927756-5927756	NC_000011.10:g.5927756T>C		overlap	No cluster	T	C	14	9	64.2857	Substitution	1			57	58	1910.77	-1
9	chr11:30649264-30649264	NC_000011.10:g.30649264T>C		overlap	No cluster	T	C	22	10	45.4545	Substitution	1			51	52	1944.77	-1
9	chr11:55580282-55580282	NC_000011.10:g.55580282C>A		overlap	No cluster	C	A	15	6	40	Substitution	1			47	47	1389.77	-1
9	chr11:60813342-60813342	NC_000011.10:g.60813342G>T	XR_950149.1:n.22798C>A	overlap	No cluster	G	T	23	10	43.4783	Substitution	1	AP000777.1		52	52	1280.77	-1
9	chr11:69664923-69664923	NC_000011.10:g.69664923G>A	XM_011544846.1:c.345+2972C>T XM_011544845.1:c.-7008C>T XM_006718470.2:c.*1527C>T NM_153451.2:c.*2596C>T XM_006718470.1:c.*1527C>T	overlap	No cluster	G	A	25	11	44	Substitution	1	LTO1		50	50	1484.77	-1
9	chr11:71259973-71259973	NC_000011.10:g.71259973T>C		overlap	No cluster	T	C	16	9	56.25	Substitution	1			47	47	1999.77	-1
9	chr11:80136223-80136223	NC_000011.10:g.80136223T>C	XR_950350.1:n.-903T>C XR_950348.1:n.-903T>C XR_950349.1:n.-903T>C XR_950353.1:n.32435A>G	overlap	No cluster	T	C	20	11	55	Substitution	1			49	49	1417.77	-1
9	chr12:112452933-112452933	NC_000012.12:g.112452933A>G	NM_080601.1:c.333-262A>G LRG_614t1:c.333-262A>G NM_002834.3:c.333-262A>G XM_011538613.1:c.330-262A>G XM_006719526.1:c.333-262A>G XM_006719527.1:c.333-262A>G	overlap	No cluster	A	G	17	11	64.7059	Substitution	1	PTPN11		59	59	986.77	-1
9	chr13:22163074-22163074	NC_000013.11:g.22163074A>G		overlap	No cluster	A	G	20	10	50	Substitution	1		AL136962.1	60	60	1764.77	-1
9	chr13:70908164-70908164	NC_000013.11:g.70908170del		overlap	No cluster	T		25	10	40	Deletion	1			53	54	1071.73	-1
9	chr13:80123875-80123875	NC_000013.11:g.80123875A>C	XR_942116.1:n.42520T>G	overlap	No cluster	A	C	23	13	56.5217	Substitution	1		AL137781.1	56	56	1401.77	-1
9	chr13:86298398-86298402	NC_000013.11:g.86298399_86298403del		overlap	No cluster	AAAAT		20	8	40	Deletion	5			50	50	1455.73	-1
9	chr13:100586399-100586399	NC_000013.11:g.100586415_100586418dup	NM_001195087.1:c.-184+2323_-184+2326dup	overlap	No cluster		AAAC	18	8	44.4444	Insertion	4	GGACT		52	52	939.73	-1
9	chr13:113313491-113313491	NC_000013.11:g.113313491C>T	XM_011537495.1:c.403+3629C>T NM_005561.3:c.562+2624C>T XM_011537494.1:c.505+2624C>T	overlap	No cluster	C	T	19	10	52.6316	Substitution	1	LAMP1		60	61	1682.77	-1
9	chr14:25829403-25829403	NC_000014.9:g.25829403A>C	XR_943638.1:n.1623A>C	overlap	No cluster	A	C	20	12	60	Substitution	1		LINC02306,LINC02306	61	60	1256.77	-1
9	chr15:68243622-68243622	NC_000015.10:g.68243622G>A		overlap	No cluster	G	A	17	10	58.8235	Substitution	1	CLN6		54	54	1012.77	-1
9	chr16:5501291-5501291	NC_000016.10:g.5501291C>G	XM_011522544.1:c.258+34037C>G XM_006720896.1:c.258+34037C>G	overlap	No cluster	C	G	13	8	61.5385	Substitution	1	RBFOX1		56	56	1226.77	-1
9	chr16:48541932-48541932	NC_000016.10:g.48541932T>G	XM_006721351.1:c.*972A>C NM_153029.3:c.*972A>C XM_011523482.1:c.*972A>C	overlap	No cluster	T	G	19	10	52.6316	Substitution	1	N4BP1		57	58	1570.77	-1
9	chr16:62063025-62063025	NC_000016.10:g.62063025A>T		overlap	No cluster	A	T	19	13	68.4211	Substitution	1			55	52	1123.77	-1
9	chr16:70694908-70694908	NC_000016.10:g.70694908G>C	NM_018052.3:c.2035+636C>G XM_005256040.1:c.1951+636C>G XM_005256038.2:c.2035+636C>G XM_005256038.1:c.2035+636C>G XM_005256039.1:c.1951+636C>G	overlap	No cluster	G	C	16	8	50	Substitution	1	VAC14		56	57	1941.77	-1
9	chr16:82971939-82971939	NC_000016.10:g.82971939G>T	NM_001220491.1:c.158-60071G>T NM_001220492.1:c.158-60071G>T NM_001220488.1:c.299-60071G>T NM_001220489.1:c.158-60071G>T NM_001220490.1:c.-397+113466G>T NM_001257.4:c.158-60071G>T XM_011522805.1:c.299-60071G>T XM_006721120.1:c.158-60071G>T NR_110937.1:n.174-17192C>A	overlap	No cluster	G	T	22	9	40.9091	Substitution	1	CDH13	AC125793.1	46	46	1160.77	-1
9	chr16:82972584-82972584	NC_000016.10:g.82972584C>G	NM_001220491.1:c.158-59426C>G NM_001220492.1:c.158-59426C>G NM_001220488.1:c.299-59426C>G NM_001220489.1:c.158-59426C>G NM_001220490.1:c.-397+114111C>G NM_001257.4:c.158-59426C>G XM_011522805.1:c.299-59426C>G XM_006721120.1:c.158-59426C>G NR_110937.1:n.173+17542G>C	overlap	No cluster	C	G	22	10	45.4545	Substitution	1	CDH13	AC125793.1	55	55	1217.77	-1
9	chr16:83904280-83904280	NC_000016.10:g.83904280C>T	NM_012213.2:c.529-2707C>T	overlap	No cluster	C	T	37	21	56.7568	Substitution	1	MLYCD		54	54	1506.77	-1
9	chr17:46227282-46227282	NC_000017.11:g.46227291_46227293dup	XM_006721824.2:c.-2956_-2954dup XM_011524628.1:c.-2956_-2954dup XM_011524629.1:c.-2956_-2954dup XM_011524630.1:c.-2956_-2954dup XM_011524631.1:c.-2956_-2954dup XM_006721824.1:c.-2956_-2954dup NM_001193465.1:c.-2176_-2174dup XM_006721823.1:c.-2176_-2174dup XM_006721825.1:c.-2176_-2174dup XM_006721826.1:c.-2176_-2174dup XR_934787.1:n.*1278_*1280dup	LRS-unique	No cluster		AAA	16	10	62.5	Insertion	3	KANSL1		41	29	0	Failed primer design
9	chr18:1144161-1144161	NC_000018.10:g.1144161G>C	XR_935083.1:n.44902G>C XR_935084.1:n.44902G>C	overlap	No cluster	G	C	13	9	69.2308	Substitution	1		AP000829.1,AP000829.1,AP000829.1	57	57	1130.77	-1
9	chr18:71905495-71905495	NC_000018.10:g.71905495A>G		overlap	No cluster	A	G	18	9	50	Substitution	1		AC069114.1	57	57	1095.77	-1
9	chr19:432229-432229	NC_000019.10:g.432229G>A	NM_012435.2:c.1111-1482C>T XM_005259529.2:c.640-1482C>T XM_011527895.1:c.1111-1482C>T XM_011527894.1:c.1111-1482C>T XM_011527893.1:c.1111-1482C>T XM_011527896.1:c.640-1482C>T	LRS-unique	No cluster	G	A	25	7	28	Substitution	1	SHC2		37	38	0	Failed primer design
9	chr19:7551357-7551357	NC_000019.10:g.7551357C>G	NM_006702.4:c.2068-5C>G NM_001166112.1:c.1990-5C>G NM_001166111.1:c.2212-5C>G NM_001166113.1:c.2068-5C>G NM_001166114.1:c.2185-5C>G	overlap	No cluster	C	G	18	10	55.5556	Substitution	1	PNPLA6		63	63	1409.77	-1
9	chr19:41966015-41966015	NC_000019.10:g.41966015G>A	XM_005258953.1:c.*461C>T NM_001256213.1:c.*922C>T XM_011526991.1:c.*922C>T NM_001256214.1:c.*922C>T NM_152296.4:c.*922C>T	overlap	No cluster	G	A	15	8	53.3333	Substitution	1	AC010616.1		67	69	1360.77	-1
9	chr19:44571581-44571581	NC_000019.10:g.44571581A>G		overlap	No cluster	A	G	14	6	42.8571	Substitution	1		CEACAM22P	51	51	2007.77	-1
9	chr20:15318453-15318453	NC_000020.11:g.15318453A>G	NM_080676.5:c.540+88392A>G XM_005260667.1:c.540+88392A>G XM_006723544.1:c.540+88392A>G NM_001033087.1:c.-166+88392A>G	overlap	No cluster	A	G	19	11	57.8947	Substitution	1	MACROD2		62	62	1539.77	-1
9	chr20:18634994-18634994	NC_000020.11:g.18634994C>A	NM_080820.4:c.477+6761C>A XM_005260871.2:c.*4449C>A XM_005260871.1:c.*4449C>A XM_005260872.2:c.345+6761C>A XM_005260872.3:c.345+6761C>A	LRS+	No cluster	C	A	20	9	45	Substitution	1	DTD1		42	43	630.77	-1
9	chr20:46331407-46331407	NC_000020.11:g.46331407C>T		overlap	No cluster	C	T	20	8	40	Substitution	1			42	43	1242.77	-1
9	chr20:47991485-47991485	NC_000020.11:g.47991485G>A	NR_110027.1:n.-1368C>T NR_110027.1:n.-1368C>T	overlap	No cluster	G	A	18	8	44.4444	Substitution	1	LINC01522		54	55	1471.77	-1
9	chr21:15369354-15369354	NC_000021.9:g.15369354A>G	XR_937593.1:n.75321T>C	overlap	No cluster	A	G	17	8	47.0588	Substitution	1		AJ009632.2	51	51	1535.77	-1
9	chr21:25577279-25577279	NC_000021.9:g.25577279C>T	NR_001458.3:n.*2111C>T XR_937617.1:n.2491G>A	overlap	No cluster	C	T	14	6	42.8571	Substitution	1	MIR155		54	54	1105.77	-1
10	chr1:1741384-1741384	NC_000001.11:g.1741384T>C	XR_946821.1:n.-4341T>C NM_001199787.1:c.-147-1680A>G NM_182838.2:c.-147-1680A>G	LRS-unique	Cluster	T	C	17	7	41.1765	Substitution	1	SLC35E2A		56	56	0	-1
10	chr1:1741399-1741399	NC_000001.11:g.1741399G>A	XR_946821.1:n.-4326G>A NM_001199787.1:c.-147-1695C>T NM_182838.2:c.-147-1695C>T	LRS-unique	Cluster	G	A	17	7	41.1765	Substitution	1	SLC35E2A		56	56	0	-1
10	chr1:1741589-1741589	NC_000001.11:g.1741589G>A	XR_946821.1:n.-4136G>A NM_001199787.1:c.-147-1885C>T NM_182838.2:c.-147-1885C>T	LRS-unique	Cluster	G	A	17	7	41.1765	Substitution	1	SLC35E2A		47	48	0	-1
10	chr1:1741728-1741728	NC_000001.11:g.1741728G>A	XR_946821.1:n.-3997G>A NM_001199787.1:c.-147-2024C>T NM_182838.2:c.-147-2024C>T	LRS-unique	Cluster	G	A	17	7	41.1765	Substitution	1	SLC35E2A		45	45	0	-1
10	chr1:1742436-1742436	NC_000001.11:g.1742436A>C	XR_946821.1:n.-3289A>C NM_001199787.1:c.-148+1815T>G NM_182838.2:c.-147-2732T>G	LRS-unique	Cluster	A	C	17	6	35.2941	Substitution	1	SLC35E2A		33	33	0	-1
10	chr1:17574859-17574859	NC_000001.11:g.17574859T>C	XM_006710728.1:c.-43-5694T>C XM_006710731.1:c.-43-5694T>C NM_018125.3:c.-43-5694T>C XR_426617.1:n.81-5694T>C XR_426618.1:n.81-5694T>C XR_426616.1:n.81-5694T>C XM_005245923.2:c.-43-5694T>C XM_005245924.2:c.-43-5694T>C XM_005245925.2:c.-43-5694T>C XM_005245926.2:c.-43-5694T>C XM_006710729.1:c.-43-5694T>C XM_006710732.1:c.-43-5694T>C XM_006710733.1:c.-43-5694T>C	overlap	No cluster	T	C	49	21	42.8571	Substitution	1	ARHGEF10L		51	51	1834.77	-1
10	chr1:53101105-53101105	NC_000001.11:g.53101105C>T	NM_001287595.1:c.697+2241G>A NM_001287597.1:c.481+2241G>A NM_006671.5:c.697+2241G>A NR_109858.1:n.880+2241G>A XR_426690.1:n.30+385G>A	overlap	No cluster	C	T	29	15	51.7241	Substitution	1	SLC1A7		52	52	414.77	-1
10	chr1:58851568-58851568	NC_000001.11:g.58851568G>A	NR_034014.1:n.156-41977G>A NR_034015.1:n.156-41977G>A NR_108106.1:n.156-47479G>A	overlap	No cluster	G	A	36	12	33.3333	Substitution	1		LINC01135,LINC01135,LINC01135	48	48	783.77	-1
10	chr1:60735436-60735440	NC_000001.11:g.60735436_60735440del	XR_246330.1:n.250-1918_250-1914del NR_110628.1:n.250-1918_250-1914del	LRS-unique	No cluster	AGATA		34	14	41.1765	Deletion	5		AC099792.1,AC099792.1	23	24	0	Inherited
10	chr1:69743864-69743864	NC_000001.11:g.69743864T>G	XM_006710782.1:c.101-16327T>G XM_011541836.1:c.104-16327T>G	overlap	No cluster	T	G	47	24	51.0638	Substitution	1	LRRC7		63	63	909.77	-1
10	chr1:71893407-71893407	NC_000001.11:g.71893407C>T	NM_173808.2:c.409+41672G>A XM_011541200.1:c.409+41672G>A XM_011541201.1:c.409+41672G>A	LRS-unique	No cluster	C	T	36	9	25	Substitution	1	NEGR1		33	33	0	Failed primer design
10	chr1:109273195-109273195	NC_000001.11:g.109273195del	XM_005270580.3:c.8368del NM_001408.2:c.8368del XM_005270580.2:c.8368del XM_006710405.1:c.8368del	overlap	No cluster	T		35	20	57.1429	Deletion	1	CELSR2		54	54	762.73	-1
10	chr1:160403282-160403282	NC_000001.11:g.160403282G>A	NM_020335.2:c.-191+2413G>A XM_011509804.1:c.-191+1953G>A XR_922200.1:n.5163C>T XR_922198.1:n.5163C>T XR_922199.1:n.5163C>T XR_922201.1:n.5163C>T	overlap	No cluster	G	A	26	9	34.6154	Substitution	1	VANGL2		45	45	815.77	-1
10	chr1:179198270-179198270	NC_000001.11:g.179198270G>C	NM_001168236.1:c.157+30971C>G NM_001168237.1:c.157+30971C>G NM_001168238.1:c.157+30971C>G NM_007314.3:c.157+30971C>G XR_921764.1:n.31384C>G XR_921765.1:n.31424C>G NM_001136001.1:c.157+30971C>G	overlap	No cluster	G	C	29	14	48.2759	Substitution	1	ABL2		52	53	900.77	-1
10	chr2:28895055-28895055	NC_000002.12:g.28895055C>T	NM_015131.2:c.225+132C>T NM_015131.1:c.225+132C>T	overlap	No cluster	C	T	39	14	35.8974	Substitution	1	WDR43		48	49	817.77	-1
10	chr2:32331155-32331155	NC_000002.12:g.32331155G>T		overlap	No cluster	G	T	31	13	41.9355	Substitution	1			57	58	523.77	-1
10	chr2:50994001-50994001	NC_000002.12:g.50994001C>A	NM_001135659.1:c.871+32370G>T NM_004801.4:c.772+33501G>T XM_005264642.1:c.772+33501G>T XM_005264643.1:c.772+33501G>T XM_006712133.1:c.772+33501G>T XM_006712134.1:c.772+33501G>T XM_006712135.1:c.772+33501G>T XM_006712136.1:c.772+33501G>T XM_006712137.1:c.772+33501G>T XM_006712138.1:c.772+33501G>T XM_006712139.1:c.772+33501G>T XM_005264642.2:c.772+33501G>T XM_005264643.2:c.772+33501G>T XM_006712137…	overlap	No cluster	C	A	25	12	48	Substitution	1	NRXN1		53	53	1289.77	-1
10	chr2:77260159-77260159	NC_000002.12:g.77260159C>T	XM_011533115.1:c.1554+258159G>A XM_011533116.1:c.1551+258159G>A NM_001134745.1:c.1551+258159G>A NM_001282924.1:c.1551+258159G>A XM_011533117.1:c.1554+258159G>A	overlap	No cluster	C	T	27	14	51.8519	Substitution	1	LRRTM4	AC013716.1	58	59	705.77	-1
10	chr2:103101272-103101272	NC_000002.12:g.103101272G>C		overlap	No cluster	G	C	32	13	40.625	Substitution	1			56	57	943.77	-1
10	chr2:107394296-107394298	NC_000002.12:g.107394297_107394299del	XR_923161.1:n.55439_55441del XR_923158.1:n.134972_134974del XR_923160.1:n.148518_148520del	overlap	No cluster	AAG		42	21	50	Deletion	3		AC096669.1,AC096669.1,LINC01885	54	54	1294.73	-1
10	chr2:231455122-231455122	NC_000002.12:g.231455122G>C	NR_002908.1:n.*1322C>G NR_002921.1:n.*678C>G NM_005381.2:c.*69C>G	LRS+	No cluster	G	C	32	17	53.125	Substitution	1	NCL		60	60	907.77	-1
10	chr3:65484506-65484506	NC_000003.12:g.65484506C>T	XM_011534239.1:c.551-5708G>A XM_011534238.1:c.-131-5708G>A XM_006713413.2:c.149-5708G>A XM_006713413.1:c.197-5708G>A XM_011534237.1:c.476-5708G>A XM_005265563.1:c.551-5708G>A XM_005265564.1:c.551-5708G>A XM_005265565.1:c.551-5708G>A XM_005265566.1:c.551-5708G>A XM_005265568.1:c.551-5708G>A XM_005265570.1:c.551-5708G>A XM_005265571.1:c.551-5708G>A XM_006713407.1:c.551-5708G>A XM_006713408.1:c.551-…	overlap	No cluster	C	T	36	19	52.7778	Substitution	1	MAGI1		57	58	1260.77	-1
10	chr3:65750281-65750281	NC_000003.12:g.65750281G>A	XM_011534239.1:c.314-128193C>T XM_011534237.1:c.239-128193C>T XM_005265563.1:c.314-128193C>T XM_005265564.1:c.314-128193C>T XM_005265565.1:c.314-128193C>T XM_005265566.1:c.314-128193C>T XM_005265568.1:c.314-128193C>T XM_005265570.1:c.314-128193C>T XM_005265571.1:c.314-128193C>T XM_006713407.1:c.314-128193C>T XM_006713408.1:c.314-128193C>T XM_006713409.1:c.314-128193C>T XM_006713410.1:c.314-128193…	overlap	No cluster	G	A	32	15	46.875	Substitution	1	MAGI1		59	59	1827.77	-1
10	chr3:122729480-122729480	NC_000003.12:g.122729480G>A	XR_427368.2:n.48706G>A XR_427368.1:n.7631G>A NM_017554.2:c.*883G>A XM_005247545.1:c.*883G>A	overlap	No cluster	G	A	37	10	27.027	Substitution	1	PARP14		39	40	977.77	-1
10	chr4:10179659-10179659	NC_000004.12:g.10179659A>C		LRS+	No cluster	A	C	37	16	43.2432	Substitution	1			50	51	1194.77	-1
10	chr4:41922338-41922338	NC_000004.12:g.41922338G>A	XR_925258.1:n.12744C>T XR_925257.1:n.12740C>T	overlap	No cluster	G	A	25	13	52	Substitution	1		AC108210.1	49	49	1295.77	-1
10	chr4:96160797-96160797	NC_000004.12:g.96160797G>T		overlap	No cluster	G	T	31	15	48.3871	Substitution	1			47	48	1127.77	-1
10	chr4:162182721-162182721	NC_000004.12:g.162182721T>G		LRS+	No cluster	T	G	38	20	52.6316	Substitution	1			55	55	1428.77	-1
10	chr4:167127494-167127494	NC_000004.12:g.167127494C>G	XM_005263041.1:c.226-64957G>C NM_001204353.1:c.-47-64957G>C NM_001040159.1:c.190-64957G>C NM_001204352.1:c.-36-7620G>C NM_001204354.1:c.-33+106491G>C NM_001204355.1:c.71+106491G>C NM_001204356.1:c.190-64957G>C NM_001251967.1:c.189+106491G>C NM_016950.2:c.190-44248G>C XM_011532018.1:c.190-44248G>C NM_001204358.1:c.190-64957G>C	overlap	No cluster	C	G	30	15	50	Substitution	1	SPOCK3		61	61	967.77	-1
10	chr5:18701465-18701465	NC_000005.10:g.18701465A>G		overlap	No cluster	A	G	22	9	40.9091	Substitution	1	LINC02100		52	53	800.77	-1
10	chr5:64759449-64759449	NC_000005.10:g.64759449C>A	NM_173829.3:c.14-5087G>T XM_011543344.1:c.13+9056G>T	LRS-unique	No cluster	C	A	38	20	52.6316	Substitution	1	SREK1IP1		57	58	0	True de novo
10	chr5:82863012-82863012	NC_000005.10:g.82863012A>G	NR_105016.1:n.-3176T>C NR_105016.1:n.-3176T>C	overlap	No cluster	A	G	41	18	43.9024	Substitution	1	LINC01338		50	51	968.77	-1
10	chr5:95049064-95049064	NC_000005.10:g.95049064T>C	XM_005272090.2:c.58-31580A>G XM_005272091.2:c.58-31580A>G XM_005272088.2:c.102+19721A>G XM_006714692.1:c.102+19721A>G XM_005272084.2:c.102+19721A>G XM_005272086.2:c.102+19721A>G XM_005272082.2:c.102+19721A>G XM_005272087.2:c.102+19721A>G XM_005272083.2:c.102+19721A>G XR_427720.1:n.285+19721A>G XM_005272085.2:c.102+19721A>G XM_005272083.3:c.102+19721A>G XM_005272087.3:c.102+19721A>G NM_001002796.3…	overlap	No cluster	T	C	25	14	56	Substitution	1	MCTP1		65	65	1097.77	-1
10	chr5:97986645-97986645	NC_000005.10:g.97986645T>C		overlap	No cluster	T	C	21	8	38.0952	Substitution	1			52	52	495.77	-1
10	chr5:112414015-112414015	NC_000005.10:g.112414015A>G	XM_011543531.1:c.99+4926T>C XM_011543530.1:c.99+4926T>C XM_011543532.1:c.99+4926T>C XM_011543533.1:c.99+4926T>C NM_022140.3:c.99+4926T>C XM_005272043.2:c.99+4926T>C	overlap	No cluster	A	G	34	17	50	Substitution	1	EPB41L4A		61	61	760.77	-1
10	chr5:142379207-142379207	NC_000005.10:g.142379208dup	NR_120664.1:n.506+25625dup	overlap	No cluster		T	41	20	48.7805	Insertion	1		SPRY4-AS1	57	58	809.73	-1
10	chr5:148005828-148005828	NC_000005.10:g.148005828G>C		overlap	No cluster	G	C	41	14	34.1463	Substitution	1			47	47	918.77	-1
10	chr5:175541580-175541580	NC_000005.10:g.175541580A>G		overlap	No cluster	A	G	33	13	39.3939	Substitution	1			49	49	930.77	-1
10	chr6:61428563-61428563	NC_000006.12:g.61428563T>A		LRS-unique	No cluster	T	A	24	8	33.3333	Substitution	1			37	24	0	Failed primer design
10	chr6:97491419-97491419	NC_000006.12:g.97491419T>C	NR_110757.1:n.512-120749T>C XR_245562.2:n.99-120749T>C	LRS-unique	No cluster	T	C	34	19	55.8824	Substitution	1		AL589740.1,AL589740.1,AL589740.1,AL589740.1	60	60	0	True de novo
10	chr6:97622709-97622709	NC_000006.12:g.97622709A>G	NR_110757.1:n.789+4478A>G XR_245562.2:n.376+4478A>G XR_427993.1:n.-4372A>G	overlap	No cluster	A	G	30	17	56.6667	Substitution	1		AL589740.1,AL589740.1,AL589740.1	61	61	1202.77	-1
10	chr6:123820236-123820236	NC_000006.12:g.123820238dup	XM_011535503.1:c.54+15984dup NM_001040214.2:c.54+15984dup NM_001300737.1:c.-14+15984dup NM_001300738.1:c.-231+15984dup NM_153355.4:c.54+15984dup XR_245509.1:n.409+15984dup NM_001040214.1:c.54+15984dup NM_153355.3:c.54+15984dup XM_005266834.1:c.54+15984dup XM_005266834.2:c.54+15984dup XM_011535501.1:c.54+15984dup XR_245508.2:n.297+15984dup NM_001300740.1:c.-253+15807dup	overlap	No cluster		T	33	20	60.6061	Insertion	1	NKAIN2		59	60	1298.73	-1
10	chr7:3101181-3101181	NC_000007.14:g.3101181G>T	XR_926994.1:n.201C>A	overlap	No cluster	G	T	36	15	41.6667	Substitution	1		AC024028.1	60	60	951.77	-1
10	chr7:58050305-58050305	NC_000007.14:g.58050305A>G		LRS-unique	No cluster	A	G	43	27	62.7907	Substitution	1			63	63	0	Failed primer design
10	chr7:62511169-62511169	NC_000007.14:g.62511169G>A		LRS-unique	Cluster	G	A	28	7	25	Substitution	1			41	35	0	-1
10	chr7:62511637-62511637	NC_000007.14:g.62511637G>C		LRS-unique	Cluster	G	C	28	7	25	Substitution	1			39	36	0	-1
10	chr7:132966598-132966598	NC_000007.14:g.132966598A>G	NM_017812.2:c.369+8571T>C XM_011516363.1:c.369+8571T>C	overlap	No cluster	A	G	45	23	51.1111	Substitution	1	CHCHD3		50	51	1055.77	-1
10	chr8:24685829-24685829	NC_000008.11:g.24685829G>A		overlap	No cluster	G	A	37	17	45.9459	Substitution	1		AC120193.1	59	59	819.77	-1
10	chr8:98519631-98519631	NC_000008.11:g.98519631C>T	XM_011517247.1:c.1401+7111G>A XM_011517249.1:c.1401+7111G>A XM_011517255.1:c.852+7111G>A XM_011517258.1:c.624+7111G>A XM_011517254.1:c.1029+7111G>A XM_011517253.1:c.1029+7111G>A XM_011517251.1:c.1317+7111G>A NM_001256313.1:c.984+7111G>A NM_006281.3:c.1317+7111G>A NM_001256312.1:c.1401+7111G>A XM_005251034.1:c.624+7111G>A XM_011517248.1:c.1401+7111G>A XM_011517252.1:c.1068+7111G>A XM_011517250.1:c…	overlap	No cluster	C	T	35	17	48.5714	Substitution	1	STK3		59	59	1055.77	-1
10	chr8:100529911-100529911	NC_000008.11:g.100529911C>A	NM_001270379.1:c.-27-51G>T NM_001270378.1:c.-27-51G>T XM_006716509.1:c.-27-51G>T NM_001270377.1:c.-27-51G>T NM_198401.3:c.-27-51G>T	overlap	No cluster	C	A	35	16	45.7143	Substitution	1	ANKRD46		51	51	1017.77	-1
10	chr8:124247025-124247025	NC_000008.11:g.124247025C>T	NR_125420.1:n.115+259G>A XR_242426.1:n.115+259G>A	overlap	No cluster	C	T	25	16	64	Substitution	1		AC090921.1	58	59	987.77	-1
10	chr9:90819066-90819066	NC_000009.12:g.90819066C>T	NM_001135052.3:c.-42+17173C>T NM_003177.6:c.-42+17173C>T NM_001135052.2:c.-42+17173C>T NM_003177.5:c.-42+17173C>T XR_929837.1:n.17152C>T XM_005252147.2:c.-42+17027C>T XM_011518947.1:c.-42+17027C>T NM_001174168.1:c.-42+17061C>T NM_001174168.2:c.-42+17061C>T XM_011518946.1:c.-42+17061C>T	overlap	No cluster	C	T	30	15	50	Substitution	1	SYK		54	54	1065.77	-1
10	chr9:132392812-132392812	NC_000009.12:g.132392812C>A	XM_006717273.1:c.1938-606G>T XM_006717274.1:c.1770-606G>T XM_006717275.1:c.1746-606G>T NM_001205296.1:c.312-606G>T NM_007344.3:c.1857-606G>T XM_006717273.2:c.1857-606G>T XR_246601.1:n.1920-606G>T XR_246601.2:n.14060G>T XR_929838.1:n.13537G>T	overlap	No cluster	C	A	35	13	37.1429	Substitution	1	TTF1		51	52	849.77	-1
10	chr10:44980395-44980395	NC_000010.11:g.44980395G>A	NM_007021.3:c.-1803C>T XM_011540255.1:c.-127-3627G>A XM_006718015.1:c.139-2126G>A XM_006718014.2:c.232-2126G>A XM_005271833.2:c.139-2126G>A XM_006718013.1:c.139-2126G>A XM_006718014.1:c.232-2126G>A NM_032023.3:c.139-2126G>A XM_005271833.3:c.139-2126G>A XM_005271835.3:c.-79-2126G>A XM_006718013.2:c.139-2126G>A XM_005271835.2:c.-79-2126G>A XM_011540254.1:c.232-2126G>A XM_011540252.1:c.232-2126G>A X…	overlap	No cluster	G	A	37	14	37.8378	Substitution	1	RASSF4		57	58	668.77	-1
10	chr10:98824876-98824876	NC_000010.11:g.98824876C>T	XM_011540031.1:c.95-80820G>A XM_011540033.1:c.-190-80824G>A XM_006717937.2:c.95-80820G>A XM_011540030.1:c.449-80820G>A NM_001166244.1:c.611-103048G>A NM_001166245.1:c.449-103048G>A NM_001166246.1:c.611-80820G>A NM_021828.4:c.611-80820G>A XM_011540029.1:c.611-80820G>A XM_006717937.1:c.95-80820G>A XR_945794.1:n.411000G>A XM_011540032.1:c.611-80820G>A	overlap	No cluster	C	T	38	13	34.2105	Substitution	1	HPSE2		53	53	1002.77	-1
10	chr10:112561976-112561976	NC_000010.11:g.112561976A>G	NM_145206.2:c.427+23646A>G XM_011539333.1:c.449-16910A>G XM_011539328.1:c.448+23646A>G XM_011539329.1:c.427+23646A>G XM_006717636.1:c.448+23646A>G XM_006717636.2:c.448+23646A>G XM_011539332.1:c.448+23646A>G XM_011539330.1:c.448+23646A>G XM_005269544.3:c.427+23646A>G XM_005269544.2:c.427+23646A>G XM_005269547.3:c.427+23646A>G XM_005269545.3:c.448+23646A>G XM_005269547.2:c.427+23646A>G XM_005269545…	overlap	No cluster	A	G	26	14	53.8462	Substitution	1	VTI1A		61	61	1089.77	-1
10	chr11:57425107-57425107	NC_000011.10:g.57425107G>T	NM_014096.3:c.314+434C>A NM_001278201.1:c.314+434C>A NM_001278206.1:c.353+434C>A NM_199329.2:c.314+434C>A NM_017611.2:c.314+434C>A	overlap	No cluster	G	T	27	15	55.5556	Substitution	1	SLC43A3		33	33	436.77	-1
10	chr11:82294334-82294334	NC_000011.10:g.82294334T>C	XR_247273.1:n.431+55592A>G NR_120571.1:n.431+55592A>G	overlap	No cluster	T	C	16	6	37.5	Substitution	1		MIR4300HG,MIR4300HG,MIR4300HG	43	44	837.77	-1
10	chr11:114783446-114783446	NC_000011.10:g.114783446G>A	XR_948042.1:n.89328C>T	LRS+	No cluster	G	A	29	11	37.931	Substitution	1			52	52	907.77	-1
10	chr11:132965130-132965130	NC_000011.10:g.132965130T>C	XM_011542856.1:c.-41-22120A>G XM_005271578.1:c.-133-307811A>G XM_006718846.1:c.62-22120A>G NM_001012393.1:c.62-22120A>G XR_948205.1:n.5196T>C	LRS-unique	No cluster	T	C	38	19	50	Substitution	1	OPCML		67	67	0	True de novo
10	chr12:14558769-14558769	NC_000012.12:g.14558769A>G	NM_024829.5:c.116-5357T>C	overlap	No cluster	A	G	41	14	34.1463	Substitution	1	PLBD1		46	46	958.77	-1
10	chr12:22932656-22932656	NC_000012.12:g.22932656T>C	XR_931431.1:n.73479T>C XR_931432.1:n.73479T>C	overlap	No cluster	T	C	40	20	50	Substitution	1		AC084816.1	54	54	1109.77	-1
10	chr12:52993654-52993654	NC_000012.12:g.52993654C>A		overlap	No cluster	C	A	28	14	50	Substitution	1			52	52	1070.77	-1
10	chr12:58657514-58657514	NC_000012.12:g.58657514T>A	NR_120452.1:n.147-40386A>T XR_132780.2:n.325+65646T>A NR_126341.1:n.167+65646T>A	overlap	No cluster	T	A	33	17	51.5152	Substitution	1		AC020637.1,LINC02388,LINC02388,LINC02388	64	65	1028.77	-1
10	chr12:93676275-93676275	NC_000012.12:g.93676275T>C	XM_005269211.2:c.-1204T>C XM_005269211.3:c.-1204T>C NM_003805.3:c.-1204T>C	overlap	No cluster	T	C	31	15	48.3871	Substitution	1	CRADD		58	58	1075.77	-1
10	chr12:123607600-123607600	NC_000012.12:g.123607600C>T	XM_005253591.2:c.339C>T XR_242957.2:n.411C>T XR_242955.2:n.411C>T XM_011538608.1:c.339C>T XR_944648.1:n.5509C>T XM_011538606.1:c.339C>T XM_011538607.1:c.339C>T XR_242957.3:n.5506C>T XM_011538605.1:c.339C>T XR_944643.1:n.5504C>T XR_944644.1:n.5503C>T XR_944649.1:n.5481C>T XR_944650.1:n.5481C>T NM_020936.1:c.339C>T XM_011538609.1:c.-1120C>T XR_429111.1:n.358C>T XR_944645.1:n.5431C>T XR_944646.1:n.3…	overlap	No cluster	C	T	41	18	43.9024	Substitution	1	DDX55		51	52	1020.77	-1
10	chr13:27994516-27994516	NC_000013.11:g.27994516A>G	XR_941789.1:n.*4731A>G	overlap	No cluster	A	G	31	13	41.9355	Substitution	1	RN7SL272P		44	44	1226.77	-1
10	chr13:83471154-83471154	NC_000013.11:g.83471154T>A		overlap	No cluster	T	A	21	10	47.619	Substitution	1			53	54	649.77	-1
10	chr13:110481321-110481321	NC_000013.11:g.110481321C>T	NM_001846.2:c.2758+931C>T	LRS-unique	No cluster	C	T	29	17	58.6207	Substitution	1	COL4A2		31	30	0	Failed primer design
10	chr14:37863529-37863529	NC_000014.9:g.37863529C>T		overlap	No cluster	C	T	29	12	41.3793	Substitution	1			34	34	927.77	-1
10	chr14:49786337-49786337	NC_000014.9:g.49786337T>C	XR_943556.1:n.66709A>G XM_011537316.1:c.2286+381A>G XM_005268200.3:c.2286+381A>G XM_005268201.3:c.2241+381A>G XM_005268200.2:c.2286+381A>G XM_005268201.2:c.2241+381A>G NM_004713.3:c.2928+381A>G XM_005268199.2:c.2865+381A>G XR_429334.1:n.3220+381A>G NM_001301732.1:c.2865+381A>G NM_004713.4:c.2928+381A>G XM_006720094.1:c.*748T>C XM_006720094.2:c.*748T>C NM_014315.2:c.*3384T>C XM_011536610.1:c.*3384…	overlap	No cluster	T	C	40	20	50	Substitution	1	KLHDC2		57	57	1259.77	-1
10	chr14:89683065-89683065	NC_000014.9:g.89683065T>C		overlap	No cluster	T	C	26	12	46.1538	Substitution	1		AL137230.3	58	58	588.77	-1
10	chr14:91195940-91195940	NC_000014.9:g.91195940A>G	NM_001102366.2:c.1181-435A>G NM_001102368.2:c.1196-435A>G NM_001102369.2:c.1145-435A>G NM_001286470.1:c.1196-435A>G NM_001286472.1:c.1196-435A>G NM_024952.7:c.1181-435A>G NM_001102367.2:c.1181-435A>G NM_001286471.1:c.1181-435A>G	overlap	No cluster	A	G	43	22	51.1628	Substitution	1	DGLUCY		58	58	845.77	-1
10	chr15:37884087-37884087	NC_000015.10:g.37884087T>C		LRS-unique	No cluster	T	C	30	15	50	Substitution	1			52	52	0	True de novo
10	chr16:18575907-18575907	NC_000016.10:g.18575907G>A	NR_003569.1:n.503+753G>A	overlap	No cluster	G	A	38	24	63.1579	Substitution	1		ABCC6P1,ABCC6P1	62	61	499.77	-1
10	chr16:19591771-19591771	NC_000016.10:g.19591777del	XM_005255435.2:c.907-13del XM_006721065.2:c.907-13del XM_011545895.1:c.907-13del NM_001300743.1:c.907-13del NM_020314.5:c.907-13del XM_005255435.1:c.907-13del XM_005255436.1:c.907-13del XM_006721065.1:c.907-13del XM_011545896.1:c.-320-13del	overlap	No cluster	T		33	20	60.6061	Deletion	1	VPS35L		49	47	732.73	-1
10	chr16:61805040-61805040	NC_000016.10:g.61805040C>G	XM_005255760.2:c.1277+12439G>C XM_005255760.1:c.1277+12439G>C NM_001796.4:c.1277+12439G>C XM_005255759.2:c.1277+12439G>C	LRS+	No cluster	C	G	34	17	50	Substitution	1	CDH8		42	42	150.77	-1
10	chr16:64412641-64412641	NC_000016.10:g.64412641C>A	XR_933671.1:n.68337C>A XR_933672.1:n.60903C>A XR_933673.1:n.49253C>A	overlap	No cluster	C	A	31	20	64.5161	Substitution	1		AC092131.1	54	54	944.77	-1
10	chr16:89667746-89667746	NC_000016.10:g.89667746C>G	XM_011523409.1:c.-6456C>G XM_011523418.1:c.-6456C>G XR_933471.1:n.-4510C>G NM_153025.2:c.209-1540C>G NM_001271907.1:c.212-1540C>G NM_001271908.1:c.119-1540C>G NM_001271910.1:c.212-1542C>G NR_073515.1:n.407-1540C>G NM_001271909.1:c.119-1540C>G	overlap	No cluster	C	G	34	15	44.1176	Substitution	1	SPATA33		43	44	784.77	-1
10	chr17:38362417-38362417	NC_000017.11:g.38362417G>A	NM_014598.2:c.853+642G>A NM_014598.3:c.853+642G>A XR_243651.2:n.948+642G>A XR_429888.1:n.947+642G>A XM_005257264.2:c.853+642G>A XM_005257265.2:c.853+642G>A	overlap	No cluster	G	A	33	16	48.4848	Substitution	1	SOCS7		62	63	828.77	-1
10	chr17:45585847-45585847	NC_000017.11:g.45585853_45585856dup	XR_934795.1:n.11988_11991dup XR_934794.1:n.*2400_*2403dup	LRS-unique	Cluster		AAAA	18	6	33.3333	Insertion	4	DND1P1		44	44	0	-1
10	chr17:45586095-45586095	NC_000017.11:g.45586095T>C	XR_934795.1:n.11749A>G XR_934794.1:n.*2161A>G	LRS-unique	Cluster	T	C	22	7	31.8182	Substitution	1		DND1P1	43	43	0	-1
10	chr17:45586395-45586395	NC_000017.11:g.45586395G>T	XR_934795.1:n.11449C>A XR_934794.1:n.*1861C>A	LRS-unique	Cluster	G	T	22	7	31.8182	Substitution	1		DND1P1	41	42	0	-1
10	chr17:63996417-63996417	NC_000017.11:g.63996417T>C	NR_126169.1:n.2580A>G XM_005257805.2:c.-1948T>C NM_001164257.1:c.-1948T>C NM_001191029.1:c.-1948T>C NM_001191030.1:c.-1948T>C NM_001191031.1:c.-1948T>C XM_006722172.1:c.-1948T>C XR_243741.1:n.2580A>G XM_011525468.1:c.-1948T>C XM_005257805.3:c.-1948T>C NM_001164257.1:c.-1948T>C NM_001191029.1:c.-1948T>C NM_001191030.1:c.-1948T>C NM_001191031.1:c.-1948T>C XM_011525469.1:c.-2022T>C XM_011525470.1:c.…	overlap	No cluster	T	C	20	8	40	Substitution	1		PRR29-AS1	48	48	1266.77	-1
10	chr18:33944020-33944022	NC_000018.10:g.33944025_33944027del	XM_006722566.1:c.676-849_676-847del XM_006722568.1:c.484-849_484-847del NM_001198549.1:c.574-849_574-847del XM_006722567.1:c.574-849_574-847del XM_011526240.1:c.964-849_964-847del XM_011526239.1:c.964-849_964-847del XM_006722565.1:c.964-849_964-847del XM_006722564.1:c.1015-849_1015-847del NM_001198547.1:c.1207-849_1207-847del NM_001282527.1:c.772-849_772-847del NM_001198546.1:c.1237-849_1237-847d…	overlap	No cluster	TAA		33	18	54.5455	Deletion	3	NOL4		46	46	1006.73	-1
10	chr18:36843115-36843115	NC_000018.10:g.36843115C>T	XM_005258319.2:c.8+7739C>T XM_005258319.3:c.8+7739C>T XM_011526100.1:c.238-1093C>T XM_005258315.3:c.238-1093C>T XR_935238.1:n.14001C>T XR_935236.1:n.14001C>T XR_935237.1:n.14001C>T NM_020776.1:c.238-1093C>T XM_005258315.2:c.238-1093C>T XM_006722511.1:c.238-1093C>T XM_005258318.3:c.103-1093C>T XM_005258318.2:c.103-1093C>T XM_005258317.1:c.226-1093C>T XM_005258317.2:c.226-1093C>T XM_011526099.1:c.1…	overlap	No cluster	C	T	29	17	58.6207	Substitution	1	KIAA1328		57	57	1240.77	-1
10	chr18:58273178-58273178	NC_000018.10:g.58273178A>G	XM_006722426.2:c.375+21124A>G XM_006722428.2:c.297+21124A>G XM_006722426.1:c.375+21124A>G XM_006722427.1:c.375+21124A>G XM_006722428.1:c.297+21124A>G XM_006722429.1:c.375+21124A>G NM_001144967.2:c.297+21124A>G NM_001243960.1:c.297+21124A>G NM_015277.5:c.297+21124A>G NM_001144964.1:c.-67+21124A>G XM_011525887.1:c.351+21124A>G NM_001144965.1:c.-67+21124A>G NM_001144968.1:c.273+21124A>G NM_001144969…	overlap	No cluster	A	G	30	11	36.6667	Substitution	1	NEDD4L		44	44	767.77	-1
10	chr19:36099057-36099057	NC_000019.10:g.36099057A>G	XM_005258809.1:c.2521-342A>G NM_001083961.1:c.2521-342A>G NM_173636.4:c.2521-342A>G XM_005258809.2:c.2521-342A>G XM_011526837.1:c.2506-342A>G XM_011526838.1:c.2521-342A>G XM_011526839.1:c.2170-342A>G XM_011526840.1:c.1513-342A>G XM_011526841.1:c.1099-342A>G XM_011526842.1:c.952-342A>G XM_011526843.1:c.268-342A>G XM_011526844.1:c.268-342A>G	overlap	No cluster	A	G	30	13	43.3333	Substitution	1	WDR62		65	67	986.77	-1
10	chr19:40953341-40953341	NC_000019.10:g.40953341C>A	NR_001278.1:n.*2681C>A	overlap	No cluster	C	A	43	19	44.186	Substitution	1	CYP2B7P		56	57	1329.77	-1
10	chr20:30134799-30134799	NC_000020.11:g.30134799T>A		LRS-unique	No cluster	T	A	28	7	25	Substitution	1			33	29	0	Failed primer design
10	chrX:400824-400824	NC_000023.11:g.400824C>T		overlap	No cluster	C	T	26	8	30.7692	Substitution	1		AL732314.8	42	42	679.77	-1
10	chrX:129855284-129855284	NC_000023.11:g.129855284A>G		overlap	No cluster	A	G	33	15	45.4545	Substitution	1			41	41	1173.77	-1
10	chrX:150110350-150110350	NC_000023.11:g.150110350T>A		overlap	No cluster	T	A	26	18	69.2308	Substitution	1		LINC00894	53	53	1529.77	-1
10	chrX:150123293-150123293	NC_000023.11:g.150123293G>T		overlap	No cluster	G	T	23	13	56.5217	Substitution	1		LINC00894	62	61	598.77	-1
11	chr1:16454423-16454423	NC_000001.11:g.16454423T>G	NM_001145277.1:c.667+2408T>G NM_001145278.1:c.590-1395T>G NM_018090.4:c.668-1395T>G XM_011541767.1:c.508+2408T>G	overlap	No cluster	T	G	42	17	40.4762	Substitution	1	NECAP2		57	50	1201.77	-1
11	chr1:64809430-64809430	NC_000001.11:g.64809430T>C	XM_006710738.2:c.1680+1956T>C XM_011541706.1:c.1412-3308T>C XR_946694.1:n.64353T>C XR_946693.1:n.64353T>C NM_018211.3:c.1641+1956T>C XM_006710738.1:c.1548+1956T>C	overlap	No cluster	T	C	36	19	52.7778	Substitution	1	RAVER2		54	50	935.77	-1
11	chr1:68564846-68564846	NC_000001.11:g.68564846T>C		overlap	No cluster	T	C	44	24	54.5455	Substitution	1			62	50	1336.77	-1
11	chr1:76675070-76675070	NC_000001.11:g.76675070G>T	XR_947522.1:n.242C>A	overlap	No cluster	G	T	51	23	45.098	Substitution	1			58	50	783.77	-1
11	chr1:77512900-77512900	NC_000001.11:g.77512900A>G	NM_174858.2:c.1148-5664A>G XM_005270739.3:c.1076-5664A>G XM_005270739.2:c.1076-5664A>G NM_012093.3:c.1070-5664A>G XM_006710572.2:c.1070-5664A>G XM_006710572.1:c.1070-5664A>G	overlap	No cluster	A	G	39	20	51.2821	Substitution	1	AK5		57	48	888.77	-1
11	chr1:113352530-113352530	NC_000001.11:g.113352530G>T		overlap	No cluster	G	T	41	21	51.2195	Substitution	1			53	50	1393.77	-1
11	chr1:159272191-159272191	NC_000001.11:g.159272191G>A		overlap	No cluster	G	A	42	19	45.2381	Substitution	1	MPTX1		58	50	1095.77	-1
11	chr1:239304289-239304289	NC_000001.11:g.239304289del		LRS-unique	No cluster	A		62	26	41.9355	Deletion	1			33	50	0	No variant
11	chr1:247905471-247905471	NC_000001.11:g.247905471C>T		overlap	No cluster	C	T	31	10	32.2581	Substitution	1			55	50	553.77	-1
11	chr2:81167641-81167641	NC_000002.12:g.81167659_81167660insGTATATATATATATATATATATATATATATATGTATATATATATATATATATATATATATATATAT		LRS-unique	No cluster		ATATATATATATATATATGTATATATATATATATATATATATATATATATGTATATATATATATAT	31	11	35.4839	Insertion	66			32	25	0	Inherited
11	chr2:84694189-84694189	NC_000002.12:g.84694189T>C	XM_011532649.1:c.7293-60T>C XM_011532650.1:c.7293-60T>C XM_011532651.1:c.7293-60T>C NM_001370.1:c.7293-60T>C XM_011532652.1:c.7167-60T>C XM_011532653.1:c.7146-60T>C XM_006711956.2:c.7293-60T>C XM_006711956.1:c.7293-60T>C XM_011532656.1:c.6030-60T>C XM_011532654.1:c.6903-60T>C XM_011532657.1:c.6030-60T>C XM_011532655.1:c.6309-60T>C XM_011532658.1:c.5799-60T>C XM_011532659.1:c.5301-60T>C	overlap	No cluster	T	C	45	26	57.7778	Substitution	1	DNAH6		58	50	1115.77	-1
11	chr2:102884373-102884373	NC_000002.12:g.102884373A>G	XR_923118.1:n.11379T>C XR_923119.1:n.*3890T>C	overlap	No cluster	A	G	43	21	48.8372	Substitution	1	TMEM182	LINC01796	56	48	1199.77	-1
11	chr2:164092417-164092417	NC_000002.12:g.164092417T>G		overlap	No cluster	T	G	40	11	27.5	Substitution	1		AC016766.1	38	50	1028.77	-1
11	chr2:218142651-218142651	NC_000002.12:g.218142651A>T		overlap	No cluster	A	T	41	23	56.0976	Substitution	1			61	50	972.77	-1
11	chr3:1576418-1576418	NC_000003.12:g.1576418C>G		overlap	No cluster	C	G	33	18	54.5455	Substitution	1			37	50	955.77	-1
11	chr3:191700332-191700332	NC_000003.12:g.191700332C>T		overlap	No cluster	C	T	34	21	61.7647	Substitution	1			66	50	830.77	-1
11	chr3:192243505-192243505	NC_000003.12:g.192243505T>C	XM_006713539.1:c.157-72849A>G XM_006713539.2:c.157-72849A>G XM_006713538.1:c.220-72849A>G XM_006713538.2:c.220-72849A>G XM_005247227.1:c.307-72849A>G NM_021032.4:c.415-72849A>G NM_004113.5:c.229-72849A>G NR_046596.1:n.55+4821T>C	overlap	No cluster	T	C	35	17	48.5714	Substitution	1	FGF12	FGF12-AS1,FGF12-AS1	57	50	830.77	-1
11	chr3:196199666-196199666	NC_000003.12:g.196199666G>A	XM_011512416.1:c.523-792C>T XM_011512417.1:c.466-792C>T XM_006713493.2:c.682-792C>T XM_006713494.2:c.610-792C>T XR_246038.2:n.11772C>T XR_924098.1:n.11772C>T XR_924099.1:n.11772C>T XM_006713493.1:c.682-792C>T XM_006713494.1:c.610-792C>T NM_001039617.1:c.688-792C>T XR_246038.1:n.810-797C>T XM_005269279.2:c.688-1215C>T XM_005269277.3:c.688-792C>T XM_005269278.3:c.688-797C>T XM_011512414.1:c.688-792…	overlap	No cluster	G	A	33	15	45.4545	Substitution	1	ZDHHC19		63	48	1282.77	-1
11	chr4:759131-759131	NC_000004.12:g.759131C>G	XM_005272250.1:c.463-2148C>G XM_005272252.2:c.463-2148C>G XM_011513384.1:c.*4114C>G XM_011513383.1:c.463-1256C>G XM_011513382.1:c.463-1759C>G XM_011513381.1:c.463-2148C>G XM_005272253.1:c.361-2148C>G XM_005272254.1:c.361-2148C>G XM_006713852.1:c.361-2148C>G NM_006315.4:c.463-2148C>G	LRS-unique	Cluster	C	G	26	6	23.0769	Substitution	1	PCGF3		35	48	0	-1
11	chr4:759132-759132	NC_000004.12:g.759132T>C	XM_005272250.1:c.463-2147T>C XM_005272252.2:c.463-2147T>C XM_011513384.1:c.*4115T>C XM_011513383.1:c.463-1255T>C XM_011513382.1:c.463-1758T>C XM_011513381.1:c.463-2147T>C XM_005272253.1:c.361-2147T>C XM_005272254.1:c.361-2147T>C XM_006713852.1:c.361-2147T>C NM_006315.4:c.463-2147T>C	LRS-unique	Cluster	T	C	27	6	22.2222	Substitution	1	PCGF3		37	48	0	-1
11	chr4:73126922-73126922	NC_000004.12:g.73126922C>G	NM_001286771.1:c.2896-1610G>C NM_032217.3:c.3235-1610G>C NM_198889.1:c.2482-1610G>C XM_005265667.2:c.3232-1610G>C XM_005265671.2:c.2479-1610G>C XM_005265667.3:c.3232-1610G>C XM_005265671.3:c.2479-1610G>C XM_005265672.3:c.3235-1610G>C XM_005265672.2:c.3235-1610G>C XM_005265673.2:c.3235-1610G>C XM_005265673.1:c.3235-1610G>C	overlap	No cluster	C	G	45	19	42.2222	Substitution	1	ANKRD17		55	50	1010.77	-1
11	chr4:109381807-109381807	NC_000004.12:g.109381807T>C		overlap	No cluster	T	C	43	23	53.4884	Substitution	1		SEC24B-AS1,SEC24B-AS1	59	50	1232.77	-1
11	chr4:159847633-159847633	NC_000004.12:g.159847633T>C		overlap	No cluster	T	C	26	12	46.1538	Substitution	1			35	48	1083.77	-1
11	chr4:162513353-162513353	NC_000004.12:g.162513353C>T		overlap	No cluster	C	T	46	23	50	Substitution	1			59	50	1360.77	-1
11	chr4:164918570-164918570	NC_000004.12:g.164918570C>T		overlap	No cluster	C	T	28	18	64.2857	Substitution	1	AC106872.12		62	48	835.77	-1
11	chr5:36117752-36117753	NC_000005.10:g.36117755_36117756del	XM_011514162.1:c.1281_1282del NM_001007527.1:c.1281_1282del XR_427666.1:n.1744_1745del	overlap	No cluster	TA		41	24	58.5366	Deletion	2	LMBRD2		57	50	1646.73	-1
11	chr5:83703544-83703544	NC_000005.10:g.83703544C>A	NM_001884.3:c.-27+17245G>T XM_011543169.1:c.-27+11045G>T	overlap	No cluster	C	A	52	26	50	Substitution	1	HAPLN1		59	50	800.77	-1
11	chr5:85362386-85362386	NC_000005.10:g.85362401_85362402insATATATATATATATATATATATATATATAT		LRS-unique	No cluster		TATATATATATATATATATATATATATATA	35	10	28.5714	Insertion	30			34	32	0	No variant
11	chr5:101675471-101675471	NC_000005.10:g.101675471C>T	XR_948628.1:n.140266G>A	overlap	No cluster	C	T	46	23	50	Substitution	1			49	50	1478.77	-1
11	chr5:103991515-103991515	NC_000005.10:g.103991515T>A		overlap	No cluster	T	A	36	26	72.2222	Substitution	1			64	48	1104.77	-1
11	chr5:156961778-156961778	NC_000005.10:g.156961778C>T	NM_001146726.1:c.58+1363G>A NM_138379.2:c.58+1363G>A XM_011534693.1:c.-95-7022G>A XM_011534694.1:c.58+1363G>A	overlap	No cluster	C	T	34	18	52.9412	Substitution	1	TIMD4		55	50	686.77	-1
11	chr5:166331097-166331097	NC_000005.10:g.166331097C>T		overlap	No cluster	C	T	53	30	56.6038	Substitution	1			43	50	1181.77	-1
11	chr6:32518020-32518020	NC_000006.12:g.32518020A>T	NM_002125.3:c.787+34T>A XM_011514562.1:c.787+34T>A	LRS-unique	Cluster	A	T	25	9	36	Substitution	1	HLA-DRB5		41	36	0	-1
11	chr6:32518179-32518179	NC_000006.12:g.32518179A>G	NM_002125.3:c.764-102T>C XM_011514562.1:c.764-102T>C	LRS-unique	Cluster	A	G	25	9	36	Substitution	1	HLA-DRB5		34	36	0	-1
11	chr6:32518180-32518180	NC_000006.12:g.32518180A>T	NM_002125.3:c.764-103T>A XM_011514562.1:c.764-103T>A	LRS-unique	Cluster	A	T	25	9	36	Substitution	1	HLA-DRB5		37	36	0	-1
11	chr6:32518184-32518184	NC_000006.12:g.32518184C>T	NM_002125.3:c.764-107G>A XM_011514562.1:c.764-107G>A	LRS-unique	Cluster	C	T	25	9	36	Substitution	1	HLA-DRB5		39	36	0	-1
11	chr6:32518198-32518198	NC_000006.12:g.32518198A>G	NM_002125.3:c.764-121T>C XM_011514562.1:c.764-121T>C	LRS-unique	Cluster	A	G	25	9	36	Substitution	1	HLA-DRB5		45	36	0	-1
11	chr6:32518242-32518242	NC_000006.12:g.32518242C>G	NM_002125.3:c.764-165G>C XM_011514562.1:c.764-165G>C	LRS-unique	Cluster	C	G	25	9	36	Substitution	1	HLA-DRB5		44	36	0	-1
11	chr6:32518282-32518282	NC_000006.12:g.32518282C>T	NM_002125.3:c.764-205G>A XM_011514562.1:c.764-205G>A	LRS-unique	Cluster	C	T	25	9	36	Substitution	1	HLA-DRB5		41	39	0	-1
11	chr6:32519884-32519884	NC_000006.12:g.32519884G>T	NM_002125.3:c.371-233C>A XM_011514562.1:c.371-233C>A	LRS-unique	Cluster	G	T	29	10	34.4828	Substitution	1	HLA-DRB5		32	48	0	-1
11	chr6:32522823-32522823	NC_000006.12:g.32522823G>T	NM_002125.3:c.101-649C>A XM_011514562.1:c.101-649C>A	LRS-unique	Cluster	G	T	38	10	26.3158	Substitution	1	HLA-DRB5		31	50	0	-1
11	chr6:32523384-32523384	NC_000006.12:g.32523384del	NM_002125.3:c.101-1210del XM_011514562.1:c.101-1210del	LRS-unique	Cluster	A		41	10	24.3902	Deletion	1	HLA-DRB5		34	39	0	-1
11	chr6:32523465-32523465	NC_000006.12:g.32523465T>C	NM_002125.3:c.101-1291A>G XM_011514562.1:c.101-1291A>G	LRS-unique	Cluster	T	C	41	10	24.3902	Substitution	1	HLA-DRB5		31	50	0	-1
11	chr6:32523982-32523982	NC_000006.12:g.32523983dup	NM_002125.3:c.101-1809dup XM_011514562.1:c.101-1809dup	LRS-unique	Cluster		T	44	9	20.4545	Insertion	1	HLA-DRB5		32	50	0	-1
11	chr6:32524661-32524661	NC_000006.12:g.32524661A>G	NM_002125.3:c.101-2487T>C XM_011514562.1:c.101-2487T>C	LRS-unique	Cluster	A	G	46	10	21.7391	Substitution	1	HLA-DRB5		31	50	0	-1
11	chr6:32524751-32524751	NC_000006.12:g.32524751T>C	NM_002125.3:c.101-2577A>G XM_011514562.1:c.101-2577A>G	LRS-unique	Cluster	T	C	45	9	20	Substitution	1	HLA-DRB5		34	50	0	-1
11	chr6:32524870-32524870	NC_000006.12:g.32524870G>T	NM_002125.3:c.101-2696C>A XM_011514562.1:c.101-2696C>A	LRS+	No cluster	G	T	46	10	21.7391	Substitution	1	HLA-DRB5		31	50	454.77	-1
11	chr6:32525651-32525651	NC_000006.12:g.32525651A>C	NM_002125.3:c.101-3477T>G XM_011514562.1:c.101-3477T>G	LRS+	No cluster	A	C	47	9	19.1489	Substitution	1	HLA-DRB5		30	50	241.84	-1
11	chr6:163921401-163921401	NC_000006.12:g.163921401G>T	XR_943215.1:n.*2282G>T XR_943213.1:n.1859G>T	overlap	No cluster	G	T	43	20	46.5116	Substitution	1			57	50	1136.77	-1
11	chr6:168286425-168286425	NC_000006.12:g.168286425C>T		overlap	No cluster	C	T	37	18	48.6486	Substitution	1	CTAGE13P		58	50	1130.77	-1
11	chr7:6335167-6335167	NC_000007.14:g.6335167A>G	NM_001037163.1:c.-81-3932T>C	overlap	No cluster	A	G	30	13	43.3333	Substitution	1	FAM220A		63	50	1034.77	-1
11	chr7:97681205-97681205	NC_000007.14:g.97681205C>T		overlap	No cluster	C	T	39	20	51.2821	Substitution	1			65	50	1326.77	-1
11	chr7:101973373-101973373	NC_000007.14:g.101973373C>A	NM_001202543.1:c.175-54725C>A NM_001202544.2:c.174+57148C>A NM_001202545.2:c.175-54725C>A NM_001913.4:c.175-54725C>A NM_181500.3:c.175-54725C>A XM_011515825.1:c.175-54725C>A XM_006715856.1:c.175-54725C>A XM_006715856.2:c.175-54725C>A NM_001202546.2:c.64-54725C>A XM_005250154.2:c.442-54725C>A XM_005250150.1:c.442-54725C>A XM_005250151.1:c.442-54725C>A XM_006715854.1:c.442-54725C>A XM_011515823.1:c…	overlap	No cluster	C	A	43	20	46.5116	Substitution	1	CUX1		51	50	1302.77	-1
11	chr7:105729810-105729810	NC_000007.14:g.105729810T>C	XR_242226.2:n.394+58794A>G XM_005250220.2:c.355+58794A>G XM_006715901.1:c.355+58794A>G XM_006715902.1:c.355+58794A>G NM_020725.1:c.355+58794A>G XM_005250220.3:c.355+58794A>G XM_006715901.2:c.355+58794A>G XM_006715902.2:c.355+58794A>G XM_011515935.1:c.355+58794A>G XM_011515939.1:c.355+58794A>G XM_011515940.1:c.355+58794A>G XR_242226.3:n.147423A>G XR_927412.1:n.147423A>G XM_011515953.1:c.355+58794A…	overlap	No cluster	T	C	32	15	46.875	Substitution	1	ATXN7L1		54	50	1117.77	-1
11	chr7:123766133-123766133	NC_000007.14:g.123766133T>C		overlap	No cluster	T	C	51	25	49.0196	Substitution	1			61	48	799.77	-1
11	chr7:137261419-137261419	NC_000007.14:g.137261419C>G	XM_005250515.1:c.-1-6445G>C XM_005250515.2:c.-1-6445G>C NM_002825.5:c.-1-6445G>C XM_005250516.1:c.-1-6445G>C	overlap	No cluster	C	G	39	23	58.9744	Substitution	1	PTN		59	50	1048.77	-1
11	chr7:139311698-139311698	NC_000007.14:g.139311698A>G	XM_005250249.2:c.*13862A>G XM_006715916.2:c.*13862A>G XM_011516002.1:c.*13862A>G XM_011516003.1:c.3670-17540A>G XR_428170.1:n.*3462A>G XR_428171.1:n.*3462A>G NM_173569.3:c.*13862A>G XM_005250249.1:c.*13862A>G XM_006715916.1:c.*13862A>G	overlap	No cluster	A	G	37	26	70.2703	Substitution	1	RNU6-206P		62	50	983.77	-1
11	chr7:157478544-157478544	NC_000007.14:g.157478547_157478548insCTCTCTCTTTCT	NR_110157.1:n.2547+7448_2547+7449insCTCTCTCTTTCT NR_110157.1:n.2547+7448_2547+7449insCTCTCTCTTTCT	LRS-unique	No cluster		TCTCTCTCTCTT	29	11	37.931	Insertion	12		AC006372.3	33	24	0	Inherited
11	chr8:66694956-66694956	NC_000008.11:g.66694956A>G	NM_001204173.1:c.-122+4196A>G	overlap	No cluster	A	G	39	23	58.9744	Substitution	1	C8orf44-SGK3		63	50	979.77	-1
11	chr8:107417083-107417083	NC_000008.11:g.107417083C>T	XR_928319.1:n.80928G>A NM_001146.3:c.298-69986G>A NM_001199859.1:c.298-69986G>A	overlap	No cluster	C	T	31	17	54.8387	Substitution	1			61	50	1280.77	-1
11	chr8:117147083-117147083	NC_000008.11:g.117147083C>T	XR_928569.1:n.373601G>A XR_928570.1:n.373601G>A XM_011516881.1:c.201C>T NM_001172811.1:c.54C>T NM_001172813.1:c.54C>T NM_001172815.1:c.54C>T NM_001172814.1:c.54C>T NM_173851.2:c.201C>T XM_011516882.1:c.54C>T	overlap	No cluster	C	T	59	32	54.2373	Substitution	1	SLC30A8		61	50	1089.77	-1
11	chr8:128991209-128991209	NC_000008.11:g.128991209C>A		overlap	No cluster	C	A	33	13	39.3939	Substitution	1		CCDC26	52	50	867.77	-1
11	chr8:143982297-143982297	NC_000008.11:g.143982297G>A	XR_928743.1:n.-3758G>A XM_005251081.2:c.2592+635C>T XM_005251081.3:c.2592+635C>T XM_011517336.1:c.2529+635C>T NM_032789.3:c.2556+635C>T XR_928358.1:n.4145C>T	overlap	No cluster	G	A	26	16	61.5385	Substitution	1	PARP10		58	48	1332.77	-1
11	chr9:19211783-19211783	NC_000009.12:g.19211783G>A		overlap	No cluster	G	A	49	25	51.0204	Substitution	1			54	50	1252.77	-1
11	chr9:88072408-88072408	NC_000009.12:g.88072408C>T	XR_428569.1:n.-3674G>A XR_428570.1:n.65+324G>A XR_428568.1:n.105+4508G>A XR_428567.1:n.129+4975G>A	overlap	No cluster	C	T	30	14	46.6667	Substitution	1		AL353572.4	62	50	1028.77	-1
11	chr9:110114781-110114781	NC_000009.12:g.110114781C>G	NM_007203.4:c.583-21346C>G NM_147150.2:c.583-21346C>G NM_001004065.4:c.157-21346C>G NM_001198656.1:c.157-21346C>G	overlap	No cluster	C	G	40	21	52.5	Substitution	1	PALM2AKAP2		58	50	1367.77	-1
11	chr10:11180341-11180341	NC_000010.11:g.11180341T>G	XM_006717366.1:c.343+14659T>G XM_005252348.2:c.343+14659T>G XM_005252349.2:c.343+14659T>G XM_005252351.2:c.343+14659T>G XM_006717365.1:c.343+14659T>G XM_006717368.1:c.286+14659T>G XM_006717367.1:c.307+14659T>G XM_005252354.3:c.250+14659T>G XM_005252357.3:c.-272+14659T>G XM_006717370.2:c.250+14659T>G XM_006717375.2:c.-272+14659T>G XM_011519294.1:c.250+14659T>G XM_005252354.2:c.250+14659T>G XM_0067…	overlap	No cluster	T	G	35	20	57.1429	Substitution	1	CELF2		56	50	1580.77	-1
11	chr10:38652502-38652502	NC_000010.11:g.38652502C>T		overlap	No cluster	C	T	40	18	45	Substitution	1		SLC9B1P3	52	48	823.77	-1
11	chr10:39009572-39009572	NC_000010.11:g.39009572C>T		overlap	No cluster	C	T	55	27	49.0909	Substitution	1			42	50	880.77	-1
11	chr10:47197854-47197854	NC_000010.11:g.47197854C>G		overlap	No cluster	C	G	29	14	48.2759	Substitution	1			53	50	1365.77	-1
11	chr10:89635531-89635531	NC_000010.11:g.89635531G>A	NM_138316.3:c.28+8166C>T NM_148978.2:c.28+8166C>T NM_148977.2:c.703+9069C>T XM_005269902.1:c.703+9069C>T XM_005269902.2:c.703+9069C>T XR_428783.1:n.35+145C>T XR_428783.2:n.810C>T	overlap	No cluster	G	A	45	22	48.8889	Substitution	1	PANK1		54	48	1034.77	-1
11	chr10:94537886-94537886	NC_000010.11:g.94537886C>T	XM_006717732.1:c.*4790C>T XR_246080.1:n.*1956C>T XM_006717732.2:c.*4790C>T XR_246080.2:n.*1956C>T NM_015188.1:c.*4790C>T XM_011539558.1:c.*4790C>T XM_006717733.1:c.*4790C>T	overlap	No cluster	C	T	42	19	45.2381	Substitution	1	HELLS		57	50	1240.77	-1
11	chr10:120757629-120757629	NC_000010.11:g.120757629A>T	NR_033850.1:n.*4183T>A XR_946369.1:n.149038A>T	overlap	No cluster	A	T	36	14	38.8889	Substitution	1		AC023282.1,AC023282.1	51	50	904.77	-1
11	chr11:26261893-26261893	NC_000011.10:g.26261893T>C	XM_011520283.1:c.155-47752T>C	overlap	No cluster	T	C	49	26	53.0612	Substitution	1	ANO3	AC021698.1	54	48	1140.77	-1
11	chr11:43466458-43466458	NC_000011.10:g.43466458C>G	XM_011520218.1:c.3202-1698C>G XM_005253016.1:c.3201+15193C>G NM_018259.5:c.3030+15193C>G XM_006718263.1:c.2511+15193C>G XM_005253281.1:c.67C>G	overlap	No cluster	C	G	31	16	51.6129	Substitution	1	TTC17	PPIAP41	52	50	1601.77	-1
11	chr11:46054661-46054661	NC_000011.10:g.46054661A>T	XM_006718248.2:c.-80-5164T>A XM_011520165.1:c.174+22093T>A XM_011520174.1:c.153+22093T>A XM_011520175.1:c.153+22093T>A XM_011520168.1:c.174+22093T>A XM_005252965.3:c.153+22093T>A XM_011520160.1:c.174+22093T>A XM_011520162.1:c.174+22093T>A XM_011520166.1:c.174+22093T>A XM_011520169.1:c.174+22093T>A XM_011520157.1:c.174+22093T>A XM_011520171.1:c.174+22093T>A XM_011520176.1:c.174+22093T>A XM_0115201…	overlap	No cluster	A	T	45	26	57.7778	Substitution	1	PHF21A		53	50	903.77	-1
11	chr11:115288462-115288463	NC_000011.10:g.115288471_115288472del	XM_005271491.2:c.125-48052_125-48051del XM_005271492.2:c.125-48052_125-48051del XM_005271493.2:c.125-48052_125-48051del XM_005271494.2:c.125-48052_125-48051del NM_001098517.1:c.125-48052_125-48051del NM_001301043.1:c.125-48052_125-48051del NM_001301044.1:c.125-48052_125-48051del NM_001301045.1:c.125-48052_125-48051del NM_014333.3:c.125-48052_125-48051del	LRS-unique	No cluster	AA		41	20	48.7805	Deletion	2	CADM1		56	50	0	Inherited
11	chr11:129108295-129108295	NC_000011.10:g.129108298del	XM_011543073.1:c.151-14591del XM_005271736.2:c.325-14591del NM_001142685.1:c.403-14591del XM_005271736.3:c.445-14591del XM_011543072.1:c.325-14591del	overlap	No cluster	A		46	25	54.3478	Deletion	1	ARHGAP32		58	48	1007.73	-1
11	chr12:6317342-6317342	NC_000012.12:g.6317342C>T	NM_018173.3:c.796C>T XM_006718985.2:c.796C>T XR_931514.1:n.6667C>T XM_005253704.3:c.796C>T XM_005253705.1:c.796C>T XM_005253706.1:c.796C>T XM_006718985.1:c.796C>T XM_005253704.2:c.796C>T NM_001144856.1:c.796C>T XM_011520967.1:c.730C>T NM_001144857.1:c.700C>T	overlap	No cluster	C	T	45	28	62.2222	Substitution	1	PLEKHG6		60	50	1539.77	-1
11	chr12:59748069-59748069	NC_000012.12:g.59748069G>C	XM_011538989.1:c.218-13056G>C NM_001270622.1:c.218-23150G>C NM_001270623.1:c.218-23150G>C XM_006719693.1:c.218-23150G>C XM_011538992.1:c.218-13056G>C XM_011538991.1:c.218-13056G>C XM_005269231.3:c.218-23150G>C XM_005269231.2:c.218-23150G>C NM_004731.4:c.218-23150G>C NR_073055.1:n.382-13056G>C NR_073056.1:n.440+12081G>C XM_011538993.1:c.-689-13056G>C XM_011538994.1:c.-357+12081G>C XM_011538990.1:c…	overlap	No cluster	G	C	43	17	39.5349	Substitution	1	SLC16A7		52	50	1248.77	-1
11	chr12:76764018-76764018	NC_000012.12:g.76764018A>C	XM_005268751.1:c.-219A>C XM_005268751.2:c.-219A>C XM_011538084.1:c.-219A>C XR_944512.1:n.-56A>C NM_015336.2:c.-219A>C XM_005268750.3:c.-994A>C XM_005268750.2:c.-994A>C	overlap	No cluster	A	C	32	11	34.375	Substitution	1	ZDHHC17		51	50	1393.77	-1
11	chr12:89854898-89854898	NC_000012.12:g.89854898G>A		overlap	No cluster	G	A	38	18	47.3684	Substitution	1		AC009522.1	60	50	876.77	-1
11	chr13:43077792-43077792	NC_000013.11:g.43077792A>G	NM_013238.2:c.235-820A>G XR_941914.1:n.186T>C	overlap	No cluster	A	G	35	18	51.4286	Substitution	1	DNAJC15		52	50	1305.77	-1
11	chr13:101292337-101292337	NC_000013.11:g.101292337C>T	XM_006719943.1:c.829G>A XM_006719944.1:c.829G>A XM_006719945.1:c.829G>A XM_011521068.1:c.829G>A XM_011521067.1:c.886G>A XM_011521069.1:c.886G>A XM_011521070.1:c.886G>A NM_052867.2:c.829G>A	overlap	No cluster	C	T	39	19	48.7179	Substitution	1	NALCN		62	42	1115.77	-1
11	chr14:28848639-28848639	NC_000014.9:g.28848639G>A	XR_943678.1:n.18392G>A XR_943679.1:n.18392G>A XR_943682.1:n.18392G>A XR_943685.1:n.18392G>A XR_943686.1:n.18392G>A XR_943680.1:n.18392G>A XR_429346.2:n.18392G>A XR_943677.1:n.18392G>A XR_943688.1:n.*4977G>A XR_943687.1:n.18289G>A XR_943681.1:n.18289G>A XR_943683.1:n.18289G>A XR_943684.1:n.18289G>A XR_943676.1:n.18289G>A XR_943689.1:n.18289G>A	overlap	No cluster	G	A	38	18	47.3684	Substitution	1		LINC02327,LINC02327,LINC02327,LINC02327,LINC02327	55	48	960.77	-1
11	chr14:77397870-77397870	NC_000014.9:g.77397870A>C	XM_005267331.1:c.531-3065T>G XM_005267330.1:c.906-3065T>G NM_001113475.2:c.906-3065T>G XM_011536428.1:c.906-3065T>G XM_005267330.2:c.906-3065T>G XM_011536427.1:c.906-3065T>G XM_011536429.1:c.636-3065T>G XM_011536430.1:c.627-3065T>G	LRS+	No cluster	A	C	48	25	52.0833	Substitution	1	NOXRED1		59	50	1214.77	-1
11	chr14:82864951-82864951	NC_000014.9:g.82864951T>G		overlap	No cluster	T	G	46	26	56.5217	Substitution	1			57	50	1380.77	-1
11	chr14:106339603-106339603	NC_000014.9:g.106339603G>A		LRS-unique	No cluster	G	A	45	23	51.1111	Substitution	1	IGHV3-30		58	27	0	Failed primer design
11	chr15:19808872-19808872	NC_000015.10:g.19808873del		overlap	No cluster	A		35	16	45.7143	Deletion	1			58	50	1100.73	-1
11	chr15:31008337-31008337	NC_000015.10:g.31008337G>C	NM_001252024.1:c.3630-5267C>G NM_002420.5:c.3564-5267C>G NM_001252020.1:c.3681-5267C>G	overlap	No cluster	G	C	44	22	50	Substitution	1	TRPM1	AC009562.1,AC009562.1	63	50	1253.77	-1
11	chr15:32741263-32741263	NC_000015.10:g.32741263C>G		overlap	No cluster	C	G	42	22	52.381	Substitution	1	GREM1		61	50	1074.77	-1
11	chr16:15171632-15171632	NC_000016.10:g.15171632T>A		overlap	No cluster	T	A	41	20	48.7805	Substitution	1			58	45	698.77	-1
11	chr17:674046-674046	NC_000017.11:g.674046G>A	NM_001128159.2:c.286-12151C>T XM_005256715.1:c.286-18093C>T XR_934061.1:n.40811C>T NM_018289.3:c.286-18093C>T XM_011523953.1:c.-407-12151C>T XR_934062.1:n.40811C>T XM_006721555.1:c.286-12151C>T	overlap	No cluster	G	A	25	14	56	Substitution	1	VPS53		57	50	1123.77	-1
11	chr17:3965846-3965846	NC_000017.11:g.3965848_3965849insATTATTATTAT	NM_005173.3:c.-1558_-1557insATAATAATAAT NM_174953.2:c.-1558_-1557insATAATAATAAT NM_174954.2:c.-1558_-1557insATAATAATAAT NM_174955.2:c.-1558_-1557insATAATAATAAT NM_174956.2:c.-1558_-1557insATAATAATAAT NM_174957.2:c.-1558_-1557insATAATAATAAT NM_174958.2:c.-1558_-1557insATAATAATAAT XM_011523885.1:c.-1558_-1557insATAATAATAAT XM_011523886.1:c.-1558_-1557insATAATAATAAT XM_011523887.1:c.-1558_-1557insAT…	LRS-unique	No cluster		ATATTATTATT	31	19	61.2903	Insertion	11	ATP2A3		39	43	0	Inherited
11	chr17:37224895-37224899	NC_000017.11:g.37224896_37224900del	XM_005257268.2:c.2439+92_2439+96del NM_198837.1:c.3189+92_3189+96del NM_198838.1:c.3129+92_3129+96del XM_005257266.2:c.3129+92_3129+96del XM_011524703.1:c.3363+92_3363+96del XM_005257267.2:c.3129+92_3129+96del NM_198836.1:c.3363+92_3363+96del NM_198836.2:c.3363+92_3363+96del XM_011524704.1:c.3129+92_3129+96del XM_005257267.3:c.3129+92_3129+96del XM_011524702.1:c.3363+92_3363+96del NM_198834.1:c.3…	overlap	No cluster	AATTA		35	12	34.2857	Deletion	5	ACACA		52	50	1076.73	-1
11	chr19:15932729-15932729	NC_000019.10:g.15932729G>A	NM_001128932.1:c.198+1482C>T NM_021187.3:c.198+1482C>T XM_011528156.1:c.198+1482C>T	LRS-unique	No cluster	G	A	41	6	14.6341	Substitution	1	CYP4F11		35	36	0	Failed primer design
11	chr19:40089267-40089267	NC_000019.10:g.40089267C>T	NM_001142579.1:c.-5G>A XM_011526773.1:c.-46+899G>A NM_001010880.2:c.-46+899G>A NM_001142577.1:c.-46+899G>A NM_001142578.1:c.-46+899G>A XM_005258774.1:c.-4144G>A XM_005258774.2:c.-4144G>A XM_005258775.2:c.-46+899G>A XM_011526771.1:c.-46+899G>A XM_011526772.1:c.-46+899G>A XM_005258773.1:c.-46+899G>A XM_006723150.1:c.-46+1639G>A XM_006723150.2:c.-46+1639G>A	overlap	No cluster	C	T	37	18	48.6486	Substitution	1	ZNF780A	AC005614.2	51	50	1304.77	-1
11	chr20:56063011-56063011	NC_000020.11:g.56063011G>A		overlap	No cluster	G	A	38	15	39.4737	Substitution	1			35	48	1394.77	-1
11	chr20:63003484-63003484	NC_000020.11:g.63003484G>A	NM_080606.3:c.*2565C>T	overlap	No cluster	G	A	28	14	50	Substitution	1	BHLHE23		60	48	802.77	-1
11	chrX:254536-254536	NC_000023.11:g.254536G>T		overlap	No cluster	G	T	31	16	51.6129	Substitution	1		AL954722.1	57	33	964.77	-1
14	chr1:1686008-1686012	NC_000001.11:g.1686016_1686020del	NM_001110781.1:c.-148+6429_-148+6433del NM_001110781.2:c.-148+6429_-148+6433del NM_001290264.1:c.-148+4956_-148+4960del	overlap	No cluster	TTTCA		32	12	37.5	Deletion	5	SLC35E2B		56	57	1376.73	-1
14	chr1:8125429-8125429	NC_000001.11:g.8125429C>T		overlap	No cluster	C	T	17	6	35.2941	Substitution	1	AL034417.3		48	48	1303.77	-1
14	chr1:102726131-102726132	NC_000001.11:g.102726131_102726132del		LRS+	No cluster	AG		27	13	48.1481	Deletion	2			52	52	1377.73	-1
14	chr2:4552319-4552319	NC_000002.12:g.4552319G>A		overlap	No cluster	G	A	21	11	52.381	Substitution	1			65	67	1071.77	-1
14	chr2:91510750-91510750	NC_000002.12:g.91510750T>C	XM_011543084.1:c.-3841A>G XM_006712165.1:c.*3147A>G XM_011543085.1:c.927+947A>G	LRS-unique	No cluster	T	C	49	9	18.3673	Substitution	1			40	39	0	Failed primer design
14	chr2:148731697-148731697	NC_000002.12:g.148731697C>A	XM_011510941.1:c.314-11925C>A NM_015630.3:c.314-11925C>A XM_011510943.1:c.-4364C>A	overlap	No cluster	C	A	24	13	54.1667	Substitution	1	EPC2		51	52	1687.77	-1
14	chr2:155308267-155308267	NC_000002.12:g.155308267G>A		overlap	No cluster	G	A	36	18	50	Substitution	1	MTND4P28		66	67	2098.77	-1
14	chr2:177436671-177436671	NC_000002.12:g.177436671A>G	NM_003659.3:c.442-93A>G XM_011512044.1:c.442-93A>G XM_011512045.1:c.442-93A>G XM_011512041.1:c.172-93A>G XM_011512042.1:c.172-93A>G	overlap	No cluster	A	G	27	14	51.8519	Substitution	1	AGPS		60	61	1247.77	-1
14	chr2:187816945-187816945	NC_000002.12:g.187816945C>T		overlap	No cluster	C	T	20	14	70	Substitution	1		LINC01090	57	56	1557.77	-1
14	chr2:205106548-205106548	NC_000002.12:g.205106548C>T	NM_001302769.1:c.593+2034C>T NM_057177.6:c.593+2034C>T NM_152526.5:c.593+2034C>T NM_205863.3:c.593+2034C>T XM_005246273.1:c.593+2034C>T XM_011510550.1:c.593+2034C>T XM_011510551.1:c.593+2034C>T XM_011510553.1:c.617+2034C>T XM_011510552.1:c.617+2034C>T XM_005246274.2:c.-5+2034C>T	overlap	No cluster	C	T	35	17	48.5714	Substitution	1	PARD3B		46	45	899.77	-1
14	chr2:215171637-215171637	NC_000002.12:g.215171637T>C		overlap	No cluster	T	C	26	15	57.6923	Substitution	1			66	67	1043.77	-1
14	chr2:220922127-220922127	NC_000002.12:g.220922127A>G	XR_241421.2:n.292+14917T>C XR_427231.1:n.167+14917T>C	overlap	No cluster	A	G	33	17	51.5152	Substitution	1			56	56	1847.77	-1
14	chr3:7707135-7707135	NC_000003.12:g.7707135C>T	NM_000844.3:c.2698+26840C>T NM_181874.2:c.*21+20687C>T	overlap	No cluster	C	T	27	15	55.5556	Substitution	1	GRM7	AC077690.1	55	55	1871.77	-1
14	chr3:35413094-35413094	NC_000003.12:g.35413094T>C		LRS+	No cluster	T	C	30	18	60	Substitution	1			65	67	1341.77	-1
14	chr3:53473846-53473846	NC_000003.12:g.53473846T>C		overlap	No cluster	T	C	32	20	62.5	Substitution	1	CACNA1D		64	65	1634.77	-1
14	chr3:110748940-110748940	NC_000003.12:g.110748940T>C		overlap	No cluster	T	C	22	12	54.5455	Substitution	1			55	55	1673.77	-1
14	chr3:121319107-121319108	NC_000003.12:g.121319108_121319109del	NM_014980.2:c.2248+568_2248+569del XR_924217.1:n.410903_410904del XM_005247907.1:c.2176+568_2176+569del XM_006713826.1:c.2248+568_2248+569del XM_006713825.2:c.2248+568_2248+569del XM_006713825.1:c.2248+568_2248+569del XM_011513328.1:c.1165+568_1165+569del XM_011513332.1:c.796+568_796+569del	overlap	No cluster	AC		24	11	45.8333	Deletion	2	STXBP5L		48	48	1131.73	-1
14	chr3:154226137-154226137	NC_000003.12:g.154226137C>T	NM_001251962.1:c.2090+127C>T NM_001251963.1:c.2090+127C>T NM_015595.3:c.2090+127C>T XM_011512672.1:c.2000+127C>T	overlap	No cluster	C	T	24	12	50	Substitution	1	ARHGEF26		60	60	1555.77	-1
14	chr4:18313748-18313748	NC_000004.12:g.18313763_18313768dup		overlap	No cluster		TTCTTT	28	15	53.5714	Insertion	6			48	48	842.73	-1
14	chr4:55644688-55644688	NC_000004.12:g.55644688G>C		overlap	No cluster	G	C	26	17	65.3846	Substitution	1			54	54	1114.77	-1
14	chr4:85280842-85280842	NC_000004.12:g.85280842T>C	XM_005263263.2:c.-21+44055T>C XM_005263263.3:c.-21+44055T>C	overlap	No cluster	T	C	23	10	43.4783	Substitution	1			52	53	983.77	-1
14	chr4:87504488-87504488	NC_000004.12:g.87504488T>A	NM_001128310.2:c.-12+334A>T NM_001291976.1:c.-495-4903A>T NM_001291977.1:c.-141-9923A>T NM_004684.5:c.-11-4903A>T NM_001128310.1:c.-12+334A>T NM_004684.4:c.-11-4903A>T	overlap	No cluster	T	A	23	13	56.5217	Substitution	1	SPARCL1		63	63	1177.77	-1
14	chr4:104131291-104131291	NC_000004.12:g.104131291C>T		overlap	No cluster	C	T	24	11	45.8333	Substitution	1			57	58	1711.77	-1
14	chr4:158517252-158517252	NC_000004.12:g.158517252G>C	NR_045584.1:n.-4462G>C NM_001253727.1:c.-4725G>C NM_001253728.1:c.-4725G>C NM_001253729.1:c.-4725G>C NM_001253730.1:c.-5040G>C NM_001253732.1:c.-5205G>C NM_001253733.1:c.-5205G>C NM_021634.3:c.-4725G>C NR_045579.1:n.-4462G>C NR_045580.1:n.-4462G>C NR_045581.1:n.-4462G>C NR_045582.1:n.-4462G>C NR_045583.1:n.-4462G>C XM_011532176.1:c.-4725G>C XM_011532179.1:c.-4725G>C XM_011532175.1:c.-4725G>C XM_0…	overlap	No cluster	G	C	25	12	48	Substitution	1	RXFP1		58	58	1208.77	-1
14	chr5:6758543-6758543	NC_000005.10:g.6758543G>C	XM_005248234.2:c.*3598G>C XM_005248234.1:c.*3598G>C NM_001171805.1:c.*3598G>C NM_006999.4:c.*3598G>C XM_005248236.1:c.*3598G>C XM_011513946.1:c.*3598G>C XM_011513947.1:c.*3598G>C XM_011513945.1:c.*3598G>C XM_006714438.1:c.1270-6166G>C NM_001171806.1:c.*3598G>C	overlap	No cluster	G	C	24	13	54.1667	Substitution	1	TENT4A		57	58	1319.77	-1
14	chr5:11312516-11312516	NC_000005.10:g.11312516G>C	NM_001288715.1:c.1355+33856C>G NM_001288716.1:c.617+33856C>G NM_001288717.1:c.329+33856C>G NM_001332.3:c.1628+33856C>G NR_109988.1:n.1080+33856C>G XM_005248253.1:c.1355+33856C>G XM_011513967.1:c.1355+33856C>G XM_005248252.1:c.1586+33856C>G XM_005248251.2:c.1628+33856C>G XM_005248251.1:c.1628+33856C>G	overlap	No cluster	G	C	15	8	53.3333	Substitution	1	CTNND2		57	57	1118.77	-1
14	chr5:37093727-37093727	NC_000005.10:g.37093727A>G	XR_427661.2:n.155646T>C XR_925644.1:n.155646T>C XR_427661.1:n.9711-13906T>C XM_011514089.1:c.9580-13906T>C	overlap	No cluster	A	G	27	10	37.037	Substitution	1			53	54	1508.77	-1
14	chr5:64776795-64776795	NC_000005.10:g.64776795A>T	NM_001297645.1:c.139+2008A>T NM_001297644.1:c.139+2008A>T NM_005869.3:c.139+2008A>T NM_005869.2:c.139+2008A>T XM_005248399.1:c.139+2008A>T XM_011543096.1:c.139+2008A>T XM_011543097.1:c.139+2008A>T XM_006714518.1:c.139+2008A>T XM_011543095.1:c.139+2008A>T XM_006714517.1:c.139+2008A>T XM_006714516.1:c.139+2008A>T	overlap	No cluster	A	T	24	16	66.6667	Substitution	1	CWC27		65	65	988.77	-1
14	chr5:77751060-77751060	NC_000005.10:g.77751060T>G	NM_001297738.1:c.53+25145A>C NM_001297740.1:c.53+25145A>C NM_004607.2:c.53+25145A>C XM_005248586.1:c.53+25145A>C	overlap	No cluster	T	G	36	18	50	Substitution	1	TBCA		60	61	996.77	-1
14	chr5:121546875-121546875	NC_000005.10:g.121546875G>T		overlap	No cluster	G	T	36	12	33.3333	Substitution	1			45	46	1470.77	-1
14	chr5:158580787-158580787	NC_000005.10:g.158580787G>T		overlap	No cluster	G	T	23	11	47.8261	Substitution	1		AC091939.1	49	49	999.77	-1
14	chr6:41864558-41864558	NC_000006.12:g.41864558G>A	NM_001286554.1:c.-29+7006C>T NM_018561.4:c.-29+7006C>T	overlap	No cluster	G	A	22	14	63.6364	Substitution	1	USP49		60	60	1519.77	-1
14	chr6:82752903-82752903	NC_000006.12:g.82752903T>A		overlap	No cluster	T	A	27	13	48.1481	Substitution	1			51	51	1170.77	-1
14	chr6:93019213-93019213	NC_000006.12:g.93019213C>G		overlap	No cluster	C	G	20	10	50	Substitution	1			60	61	1340.77	-1
14	chr6:127346381-127346381	NC_000006.12:g.127346381C>T	NM_001139510.1:c.-4010G>A XM_005267049.1:c.-4010G>A XM_005267048.1:c.-3423G>A NM_001002030.1:c.-3048G>A NM_001105544.1:c.-3051G>A NM_001105545.1:c.-3051G>A NM_018479.3:c.-3048G>A XM_005267047.1:c.-3086G>A XM_005267050.1:c.-3086G>A XM_011535942.1:c.-3425G>A XM_011535943.1:c.-4010G>A XR_942974.1:n.*4506C>T XR_942973.1:n.*4506C>T XR_942970.1:n.*4506C>T XR_942971.1:n.*4506C>T XR_942972.1:n.*4506C>T X…	overlap	No cluster	C	T	38	23	60.5263	Substitution	1	ECHDC1		65	67	1044.77	-1
14	chr6:166597462-166597462	NC_000006.12:g.166597462G>A	NM_021135.4:c.99+29459C>T NM_001006932.1:c.124-58678C>T XM_006715549.1:c.183+21756C>T XM_006715549.2:c.183+21756C>T XM_011536060.1:c.177+21756C>T XM_011536061.1:c.94-58678C>T XM_005267092.2:c.175-58678C>T XM_011536059.1:c.258+21756C>T	LRS-unique	No cluster	G	A	33	13	39.3939	Substitution	1	RPS6KA2		46	46	0	True de novo
14	chr7:9834541-9834541	NC_000007.14:g.9834541A>G	XR_927024.1:n.95016T>C XR_927025.1:n.250930T>C XR_927026.1:n.95016T>C	overlap	No cluster	A	G	25	15	60	Substitution	1			58	58	1695.77	-1
14	chr7:70289672-70289672	NC_000007.14:g.70289672C>T	XM_011516010.1:c.661-146080C>T XM_011516011.1:c.661-146080C>T XM_011516012.1:c.661-146080C>T XM_011516013.1:c.661-146080C>T XM_011516014.1:c.661-146080C>T XM_011516015.1:c.661-146080C>T NM_001127232.1:c.661-696C>T NM_001127232.2:c.661-696C>T NM_001127231.1:c.661-146080C>T NM_015570.2:c.661-146080C>T NM_001127231.2:c.661-146080C>T NM_015570.3:c.661-146080C>T XM_006715920.1:c.661-146080C>T XM_01151…	overlap	No cluster	C	T	45	25	55.5556	Substitution	1	AUTS2		57	58	1293.77	-1
14	chr7:81979559-81979559	NC_000007.14:g.81979559A>T	XM_006716121.1:c.422+3008T>A XM_006716121.2:c.422+3008T>A XM_011516573.1:c.1781+3008T>A XM_006716119.1:c.1937+3008T>A XM_006716119.2:c.1937+3008T>A XM_006716120.1:c.1895+3008T>A XM_006716120.2:c.1895+3008T>A XM_005250570.1:c.1991+3008T>A XM_005250572.1:c.1940+3008T>A XM_005250573.1:c.1934+3008T>A XM_005250574.1:c.1919+3008T>A XM_006716118.1:c.2012+3008T>A XM_011516571.1:c.1997+3008T>A XM_01151657…	overlap	No cluster	A	T	32	16	50	Substitution	1	CACNA2D1		60	60	1186.77	-1
14	chr7:96222834-96222834	NC_000007.14:g.96222834T>C	XM_006715831.2:c.361+11968A>G XM_006715831.1:c.361+11968A>G XM_006715830.1:c.361+11968A>G XM_006715832.1:c.5-13857A>G NM_001160210.1:c.328+11968A>G NM_014251.2:c.328+11968A>G NR_027662.1:n.404-13857A>G XM_011515727.1:c.361+11968A>G XM_006715833.1:c.361+11968A>G	overlap	No cluster	T	C	27	17	62.963	Substitution	1	SLC25A13		62	62	1456.77	-1
14	chr7:146974708-146974708	NC_000007.14:g.146974708C>G	NM_014141.5:c.403-69199C>G	overlap	No cluster	C	G	33	10	30.303	Substitution	1	CNTNAP2		44	44	1215.77	-1
14	chr7:146974810-146974810	NC_000007.14:g.146974810C>G	NM_014141.5:c.403-69097C>G	overlap	No cluster	C	G	33	10	30.303	Substitution	1	CNTNAP2		46	47	895.77	-1
14	chr8:27672886-27672886	NC_000008.11:g.27672886C>T	XM_005273527.2:c.*1535C>T XR_949419.1:n.38993C>T XM_011544557.1:c.1369+13347C>T XM_011544555.1:c.1369+13347C>T XM_011544556.1:c.1369+13347C>T NM_016240.2:c.*1535C>T NM_182826.1:c.1370-3683C>T	overlap	No cluster	C	T	46	27	58.6957	Substitution	1	SCARA3		63	61	1817.77	-1
14	chr8:55368509-55368509	NC_000008.11:g.55368509C>T	NM_052898.1:c.1006+10632C>T	overlap	No cluster	C	T	24	10	41.6667	Substitution	1	XKR4		50	50	823.77	-1
14	chr8:75987810-75987810	NC_000008.11:g.75987810A>G		overlap	No cluster	A	G	29	15	51.7241	Substitution	1			61	61	1032.77	-1
14	chr8:119633917-119633917	NC_000008.11:g.119633917T>C	NM_001040092.2:c.136+4508A>G NM_001130863.2:c.136+4508A>G NM_006209.4:c.136+4508A>G XM_006716584.1:c.136+4508A>G XM_006716585.1:c.136+4508A>G XM_006716587.1:c.136+4508A>G XM_006716586.1:c.124+4508A>G	overlap	No cluster	T	C	26	11	42.3077	Substitution	1	ENPP2		50	51	1097.77	-1
14	chr8:143422171-143422171	NC_000008.11:g.143422171G>A	NR_126358.1:n.*3021G>A	overlap	No cluster	G	A	20	9	45	Substitution	1	MAFA-AS1		52	53	2148.77	-1
14	chr9:16290443-16290444	NC_000009.12:g.16290443_16290444del		overlap	No cluster	AT		37	17	45.9459	Deletion	2			59	60	1669.73	-1
14	chr9:90998506-90998506	NC_000009.12:g.90998506G>T	XR_428572.2:n.1909C>A XR_930112.1:n.800G>T	LRS+	No cluster	G	T	30	18	60	Substitution	1		AL355607.2,AL355607.2	60	60	1137.77	-1
14	chr9:113468719-113468719	NC_000009.12:g.113468719C>G	XM_006717219.2:c.103+6518C>G NM_144488.5:c.415+6518C>G XM_011518893.1:c.415+6518C>G XR_929831.1:n.23989C>G XM_006717223.1:c.103+6518C>G XM_006717219.1:c.103+6518C>G XM_006717220.1:c.79+4838C>G NM_017790.4:c.79+4838C>G NM_001282923.1:c.-22+4838C>G	overlap	No cluster	C	G	27	12	44.4444	Substitution	1	RGS3		53	53	977.77	-1
14	chr9:126619656-126619656	NC_000009.12:g.126619656C>T	LRG_1014t1:c.326+4087C>T LRG_1014t2:c.326+4087C>T LRG_1014t3:c.326+4087C>T NM_001174146.1:c.326+4087C>T NM_001174147.1:c.326+4087C>T NM_002316.3:c.326+4087C>T	overlap	No cluster	C	T	29	15	51.7241	Substitution	1	LMX1B		46	46	1453.77	-1
14	chr10:28707154-28707154	NC_000010.11:g.28707154A>G	XR_930780.1:n.-950A>G XR_930781.1:n.-950A>G XR_930782.1:n.-950A>G	overlap	No cluster	A	G	37	21	56.7568	Substitution	1			63	63	660.77	-1
14	chr10:50042020-50042020	NC_000010.11:g.50042020A>G	NR_038275.2:n.1891+6182T>C	overlap	No cluster	A	G	25	11	44	Substitution	1		FAM21EP	64	65	1267.77	-1
14	chr10:57993372-57993372	NC_000010.11:g.57993372A>T		overlap	No cluster	A	T	31	19	61.2903	Substitution	1			64	65	1323.77	-1
14	chr10:102787949-102787949	NC_000010.11:g.102787949C>T	XM_011539912.1:c.121-10044C>T NM_001083913.1:c.91-10044C>T NM_017787.4:c.28-10044C>T	overlap	No cluster	C	T	23	12	52.1739	Substitution	1	WBP1L		43	43	824.77	-1
14	chr10:110953563-110953563	NC_000010.11:g.110953563T>G	LRG_753t1:c.-234-10562T>G NM_007373.3:c.-234-10562T>G XM_011540216.1:c.-380-32065T>G	overlap	No cluster	T	G	23	11	47.8261	Substitution	1	SHOC2		56	56	1288.77	-1
14	chr10:131290026-131290026	NC_000010.11:g.131290026A>G	XM_011539577.1:c.670+18185T>C NM_174937.3:c.670+18185T>C XM_011539578.1:c.670+18185T>C	LRS-unique	No cluster	A	G	25	15	60	Substitution	1	TCERG1L		45	31	0	True de novo
14	chr11:22916827-22916827	NC_000011.10:g.22916827T>C		overlap	No cluster	T	C	25	11	44	Substitution	1		AC006299.1,AC006299.1	52	52	976.77	-1
14	chr11:24942014-24942014	NC_000011.10:g.24942014T>G	XM_011520054.1:c.900+27476T>G NM_001009909.3:c.522+27476T>G NM_001252008.1:c.264+27476T>G NM_001252010.1:c.397-34577T>G XM_005252887.2:c.150+27476T>G	overlap	No cluster	T	G	16	7	43.75	Substitution	1	LUZP2		49	50	1165.77	-1
14	chr11:37190827-37190827	NC_000011.10:g.37190827A>G		overlap	No cluster	A	G	32	12	37.5	Substitution	1			48	49	835.77	-1
14	chr11:97207415-97207415	NC_000011.10:g.97207415A>G		overlap	No cluster	A	G	31	19	61.2903	Substitution	1			66	67	1384.77	-1
14	chr11:99206919-99206919	NC_000011.10:g.99206919del	XM_011542873.1:c.-209-118427del XM_011542872.1:c.-209-118427del NM_001243271.1:c.-209-118427del NM_001243270.1:c.-71+185649del NM_014361.3:c.-209-118427del XM_011542871.1:c.-209-118427del	overlap	No cluster	T		33	19	57.5758	Deletion	1	CNTN5		60	61	1491.73	-1
14	chr11:126020659-126020659	NC_000011.10:g.126020659G>A	NM_001243597.1:c.349+589C>T NM_016952.4:c.349+589C>T XM_011542866.1:c.349+589C>T XM_011542863.1:c.349+589C>T XM_011542865.1:c.349+589C>T XM_011542864.1:c.349+589C>T XM_011542862.1:c.349+589C>T	overlap	No cluster	G	A	36	16	44.4444	Substitution	1	CDON		52	52	1997.77	-1
14	chr11:133144875-133144876	NC_000011.10:g.133144878_133144879del	XM_011542856.1:c.-42+152145_-42+152146del XM_005271578.1:c.-134+387385_-134+387386del XM_006718846.1:c.62-201869_62-201868del NM_001012393.1:c.62-201869_62-201868del	overlap	No cluster	AC		26	8	30.7692	Deletion	2	OPCML		49	49	1615.73	-1
14	chr12:53972130-53972130	NC_000012.12:g.53972130T>C	NM_014212.3:c.-1112T>C NR_003716.3:n.-3374A>G NR_047518.1:n.-3216A>G NR_047517.1:n.59+2768A>G	overlap	No cluster	T	C	28	13	46.4286	Substitution	1		HOTAIR	58	58	1149.77	-1
14	chr12:58729329-58729329	NC_000012.12:g.58729329A>T	NR_120452.1:n.146+52242T>A XR_132780.2:n.326-83085A>T NR_126341.1:n.168-83085A>T	LRS+	No cluster	A	T	14	10	71.4286	Substitution	1		AC020637.1,LINC02388,LINC02388,LINC02388,LINC02388,LINC02388	66	67	1083.77	-1
14	chr12:62004324-62004324	NC_000012.12:g.62004324T>C	NM_178539.4:c.-1-136898A>G XM_006719370.2:c.-1-136898A>G XM_011538272.1:c.-2+19328A>G XM_011538274.1:c.-1-136898A>G XM_011538275.1:c.-1-136898A>G XM_011538273.1:c.-2+19328A>G XM_006719370.1:c.-1-136898A>G	overlap	No cluster	T	C	20	11	55	Substitution	1	TAFA2		61	61	1147.77	-1
14	chr12:92403916-92403916	NC_000012.12:g.92403916G>C		overlap	No cluster	G	C	34	14	41.1765	Substitution	1			51	51	1689.77	-1
14	chr13:40519939-40519939	NC_000013.11:g.40519939C>A		overlap	No cluster	C	A	32	19	59.375	Substitution	1		AL133318.1	62	62	1289.77	-1
14	chr14:50053008-50053008	NC_000014.9:g.50053008G>A		overlap	No cluster	G	A	29	14	48.2759	Substitution	1		AL117692.1,LINC01588,LINC01588,LINC01588	63	63	1015.77	-1
14	chr14:57572351-57572351	NC_000014.9:g.57572351A>G	XM_011536733.1:c.439-332T>C XM_011536728.1:c.439-332T>C XM_011536725.1:c.439-332T>C XM_011536720.1:c.949-332T>C XM_011536721.1:c.946-332T>C XM_011536727.1:c.439-332T>C XM_011536732.1:c.439-332T>C XM_011536724.1:c.754-332T>C XM_011536729.1:c.439-332T>C XM_011536726.1:c.439-332T>C XM_011536731.1:c.439-332T>C XM_011536722.1:c.808-332T>C NM_001206920.1:c.805-332T>C XM_011536723.1:c.769-332T>C XR_9434…	overlap	No cluster	A	G	43	31	72.093	Substitution	1	SLC35F4		57	52	1528.77	-1
14	chr14:71377177-71377177	NC_000014.9:g.71377177G>A	XM_011536635.1:c.-507+55646G>A XM_011536632.1:c.-518+55646G>A XM_011536630.1:c.-598-36771G>A	overlap	No cluster	G	A	20	11	55	Substitution	1			51	51	595.77	-1
14	chr14:71691588-71691588	NC_000014.9:g.71691588G>A	XM_011536635.1:c.3374+5957G>A XM_011536632.1:c.3374+5957G>A XM_011536630.1:c.3374+5957G>A XM_006720109.2:c.3374+5957G>A XM_011536633.1:c.3374+5957G>A XM_011536634.1:c.3374+5957G>A XM_011536631.1:c.3374+5957G>A XM_006720109.1:c.3374+5957G>A XM_005267514.1:c.3374+5957G>A XM_005267519.1:c.3374+5957G>A XM_006720111.1:c.3374+5957G>A XM_006720112.1:c.3374+5957G>A XM_011536636.1:c.3374+5957G>A XM_011536…	overlap	No cluster	G	A	37	21	56.7568	Substitution	1	SIPA1L1		63	63	1213.77	-1
14	chr14:105936736-105936736	NC_000014.9:g.105936736del	NR_026800.2:n.*4094del	overlap	No cluster	C		25	8	32	Deletion	1	IGHV6-1		37	37	1097.73	-1
14	chr15:94189777-94189777	NC_000015.10:g.94189777A>G		overlap	No cluster	A	G	27	17	62.963	Substitution	1			60	60	1412.77	-1
14	chr16:18170154-18170154	NC_000016.10:g.18170154A>C		overlap	No cluster	A	C	25	8	32	Substitution	1		AC091489.1	39	39	1333.77	-1
14	chr16:35593096-35593096	NC_000016.10:g.35593096T>C		overlap	No cluster	T	C	26	18	69.2308	Substitution	1			58	58	1639.77	-1
14	chr17:4901385-4901385	NC_000017.11:g.4901385T>C	XM_005256664.1:c.*4098T>C XM_005256665.1:c.*4098T>C XM_006721530.1:c.*4098T>C XM_006721531.1:c.*4098T>C XM_006721532.1:c.*4098T>C XM_006721533.1:c.*4098T>C XM_006721534.1:c.*4098T>C XM_006721535.1:c.*4098T>C XM_006721536.1:c.*4098T>C XM_006721537.1:c.*4098T>C NM_001024937.3:c.*4098T>C NM_015716.4:c.*4098T>C NM_153827.4:c.*4098T>C NM_170663.4:c.*4098T>C XM_005256664.2:c.*4098T>C XM_005256665.2:c.*…	overlap	No cluster	T	C	29	16	55.1724	Substitution	1	C17orf107		55	55	2308.77	-1
14	chr17:5647955-5647955	NC_000017.11:g.5647955C>T		overlap	No cluster	C	T	25	8	32	Substitution	1			48	49	828.77	-1
14	chr17:58881627-58881627	NC_000017.11:g.58881627A>G	NM_014906.4:c.465-74022A>G NR_048561.1:n.594-74022A>G XM_011524534.1:c.-48+41413A>G	overlap	No cluster	A	G	23	9	39.1304	Substitution	1	PPM1E		56	57	1198.77	-1
14	chr17:68170853-68170853	NC_000017.11:g.68170853G>A	XR_934936.1:n.4417G>A	overlap	No cluster	G	A	21	8	38.0952	Substitution	1			51	51	1539.77	-1
14	chr17:72729982-72729982	NC_000017.11:g.72729982C>A	NM_001159770.1:c.692+6668G>T NM_139177.3:c.671+6668G>T XM_006721755.1:c.692+6668G>T XM_005257134.1:c.671+6668G>T XM_006721754.1:c.692+6668G>T XM_006721757.1:c.521+6668G>T XM_011524494.1:c.692+6668G>T XM_005257134.2:c.671+6668G>T XM_006721754.2:c.692+6668G>T XM_011524493.1:c.692+6668G>T XM_006721755.2:c.692+6668G>T XM_006721757.2:c.521+6668G>T XM_011524495.1:c.692+6668G>T XM_006721759.1:c.692+6668…	overlap	No cluster	C	A	19	10	52.6316	Substitution	1	SLC39A11		50	50	934.77	-1
14	chr18:65667767-65667767	NC_000018.10:g.65667767A>G		overlap	No cluster	A	G	27	10	37.037	Substitution	1			46	47	882.77	-1
14	chr18:75551066-75551066	NC_000018.10:g.75551066A>G		LRS-unique	No cluster	A	G	30	16	53.3333	Substitution	1			58	58	0	True de novo
14	chr18:78745423-78745423	NC_000018.10:g.78745423A>G		overlap	No cluster	A	G	26	15	57.6923	Substitution	1			54	55	1000.77	-1
14	chr19:9547114-9547114	NC_000019.10:g.9547114G>A		overlap	No cluster	G	A	27	14	51.8519	Substitution	1			55	55	807.77	-1
14	chr19:44764427-44764427	NC_000019.10:g.44764427T>C	XM_005259129.2:c.*4812T>C XM_011527197.1:c.*4812T>C XM_011527198.1:c.*4812T>C XM_011527199.1:c.*4812T>C NM_005178.4:c.*4812T>C XM_011527200.1:c.*4812T>C	overlap	No cluster	T	C	25	15	60	Substitution	1	AC092066.1		47	48	934.77	-1
14	chr20:17007107-17007107	NC_000020.11:g.17007107T>C		overlap	No cluster	T	C	17	12	70.5882	Substitution	1			58	56	1294.77	-1
14	chr21:20808121-20808121	NC_000021.9:g.20808121T>C		LRS+	No cluster	T	C	33	14	42.4242	Substitution	1	LINC00320		57	58	1498.77	-1
14	chr22:38459877-38459877	NC_000022.11:g.38459877T>C	NM_152868.2:c.-4937A>G	overlap	No cluster	T	C	22	7	31.8182	Substitution	1	KCNJ4		38	39	672.77	-1
14	chr22:39715562-39715562	NC_000022.11:g.39715562G>A		overlap	No cluster	G	A	26	11	42.3077	Substitution	1			46	46	1221.77	-1
14	chr22:47752815-47752815	NC_000022.11:g.47752815A>G	NR_122046.1:n.1125+14239A>G XR_244450.2:n.1125+14239A>G	overlap	No cluster	A	G	26	13	50	Substitution	1		AL117329.1,AL117329.1,AL117329.1,AL117329.1,AL117329.1,AL117329.1,AL117329.1,AL117329.1,AL117329.1,AL117329.1,AL117329.1	61	61	1051.77	-1

## Sheet: Legend
Additional File 2
Table S5: All small DNMs detected by LRS
For all small DNMs detected by LRS this table provides the genomic position, chromosomal variant, coding variant, variant group, additional variant details, allele and genotype quality scores (AQ and GQ), GATK score and validation status. The column cluster shows whether the variant was considered a clustered DNM or not (see Methods).
