# Supplementary material for: Comprehensive de novo mutation discovery with HiFi long-read sequencing
Source: Genome Med. 2023 May 8;15:34. doi: 10.1186/s13073-023-01183-6 (PMC10169305; doi:10.1186/s13073-023-01183-6)
Supplement: Supplementary file 3 — Additional file 3: Table S7. Coding small de novo mutations detected by LRS and SRS. [file 13073_2023_1183_MOESM3_ESM.xlsx]

## Sheet: Table S7
Trio	Genomic position (GRCh38/Hg38)	Chromosomal variant	Coding variant	Variant group	Reference	Variant	Reads	Variation reads	% variation	Variant type	Size	Gene name	Non-coding gene name	AQ	GQ	GATK	Validation
3	chr7:83155313-83155313	NC_000007.14:g.83155313T>G	NM_033026.5:c.1328A>C XM_006715926.1:c.1328A>C NM_014510.2:c.1328A>C	overlap	T	G	76	37	48.6842	Substitution	1	PCLO		57	58	1271.77	-1
3	chr20:36500572-36500572	NC_000020.11:g.36500572A>G	NM_014902.5:c.2464A>G XR_430296.2:n.194093A>G NM_014902.4:c.2464A>G XM_011528689.1:c.2473A>G XM_011528688.1:c.2473A>G XR_430296.1:n.2809A>G XM_005260329.2:c.2473A>G NM_001042486.3:c.352A>G NM_001042486.2:c.352A>G XM_005260332.2:c.391A>G XM_005260333.2:c.352A>G XM_005260332.3:c.391A>G XM_005260333.3:c.352A>G XM_011528690.1:c.391A>G XM_011528692.1:c.352A>G XM_011528693.1:c.352A>G NM_183006.2:c.856A…	overlap	A	G	74	27	36.4865	Substitution	1	DLGAP4		61	61	865.77	-1
4	chr20:45883159-45883159	NC_000020.11:g.45883159C>T	XM_005260271.2:c.*3358G>A XM_011528531.1:c.*3358G>A NM_080608.3:c.*3358G>A XM_005260611.2:c.567C>T XM_005260611.3:c.567C>T NM_080603.4:c.567C>T XM_005260610.2:c.567C>T XM_005260610.3:c.567C>T XM_011529100.1:c.567C>T NM_080752.3:c.*4510C>T NR_037628.1:n.*4028C>T XM_006723709.1:c.*4510C>T	SRS+	C	T	103	47	45.6311	Substitution	1	ZSWIM1		57	58	1580.77	-1
8	chr16:66727708-66727708	NC_000016.10:g.66727708T>A	XR_933225.1:n.23914A>T NM_001286157.1:c.1010A>T NM_006141.2:c.1241A>T	overlap	T	A	73	42	57.5342	Substitution	1	DYNC1LI2	AC018557.1	63	62	1482.77	-1
9	chr2:140378270-140378270	NC_000002.12:g.140378270T>C	NM_018557.2:c.10548A>G XM_011511352.1:c.10659A>G	overlap	T	C	97	47	48.4536	Substitution	1	LRP1B		57	57	1631.77	-1
9	chr19:7551357-7551357	NC_000019.10:g.7551357C>G	NM_006702.4:c.2068-5C>G NM_001166112.1:c.1990-5C>G NM_001166111.1:c.2212-5C>G NM_001166113.1:c.2068-5C>G NM_001166114.1:c.2185-5C>G	overlap	C	G	88	42	47.7273	Substitution	1	PNPLA6		55	55	1409.77	-1
10	chr1:109273195-109273195	NC_000001.11:g.109273195del	XM_005270580.3:c.8368del NM_001408.2:c.8368del XM_005270580.2:c.8368del XM_006710405.1:c.8368del	overlap	T		53	24	45.283	Deletion	1	CELSR2		54	54	762.73	-1
10	chr3:9502314-9502314	NC_000003.12:g.9502334_9502335dup	XM_011533693.1:c.644-24_644-23dup NM_198560.2:c.644-24_644-23dup	SRS+		AG	54	26	48.1481	Insertion	2	LHFPL4		47	47	710.73	-1
10	chr12:123607600-123607600	NC_000012.12:g.123607600C>T	XM_005253591.2:c.339C>T XR_242957.2:n.411C>T XR_242955.2:n.411C>T XM_011538608.1:c.339C>T XR_944648.1:n.5509C>T XM_011538606.1:c.339C>T XM_011538607.1:c.339C>T XR_242957.3:n.5506C>T XM_011538605.1:c.339C>T XR_944643.1:n.5504C>T XR_944644.1:n.5503C>T XR_944649.1:n.5481C>T XR_944650.1:n.5481C>T NM_020936.1:c.339C>T XM_011538609.1:c.-1120C>T XR_429111.1:n.358C>T XR_944645.1:n.5431C>T XR_944646.1:n.3…	overlap	C	T	68	30	44.1176	Substitution	1	DDX55		51	52	1020.77	-1
11	chr5:36117752-36117753	NC_000005.10:g.36117755_36117756del	XM_011514162.1:c.1281_1282del NM_001007527.1:c.1281_1282del XR_427666.1:n.1744_1745del	overlap	TA		73	43	58.9041	Deletion	2	LMBRD2		57	57	1646.73	-1
11	chr8:117147083-117147083	NC_000008.11:g.117147083C>T	XR_928569.1:n.373601G>A XR_928570.1:n.373601G>A XM_011516881.1:c.201C>T NM_001172811.1:c.54C>T NM_001172813.1:c.54C>T NM_001172815.1:c.54C>T NM_001172814.1:c.54C>T NM_173851.2:c.201C>T XM_011516882.1:c.54C>T	overlap	C	T	78	34	43.5897	Substitution	1	SLC30A8		61	61	1089.77	-1
11	chr12:6317342-6317342	NC_000012.12:g.6317342C>T	NM_018173.3:c.796C>T XM_006718985.2:c.796C>T XR_931514.1:n.6667C>T XM_005253704.3:c.796C>T XM_005253705.1:c.796C>T XM_005253706.1:c.796C>T XM_006718985.1:c.796C>T XM_005253704.2:c.796C>T NM_001144856.1:c.796C>T XM_011520967.1:c.730C>T NM_001144857.1:c.700C>T	overlap	C	T	89	45	50.5618	Substitution	1	PLEKHG6		60	60	1539.77	-1
11	chr13:101292337-101292337	NC_000013.11:g.101292337C>T	XM_006719943.1:c.829G>A XM_006719944.1:c.829G>A XM_006719945.1:c.829G>A XM_011521068.1:c.829G>A XM_011521067.1:c.886G>A XM_011521069.1:c.886G>A XM_011521070.1:c.886G>A NM_052867.2:c.829G>A	overlap	C	T	66	33	50	Substitution	1	NALCN		62	62	1115.77	-1

## Sheet: Legend
Additional File 3
Table S7: Coding small de novo mutations detected in LRS and SRS
For all coding small DNMs detected by LRS and SRS, this table provides the genomic position, chromosomal variant, coding variant, variant group, additional variant details, allele and genotype quality scores (AQ and GQ), GATK score and validation status.
