# Supplementary material for: Comprehensive de novo mutation discovery with HiFi long-read sequencing
Source: Genome Med. 2023 May 8;15:34. doi: 10.1186/s13073-023-01183-6 (PMC10169305; doi:10.1186/s13073-023-01183-6)
Supplement: Supplementary file 4 — Additional file 4: Table S8. All small DNMs detected by SRS. [file 13073_2023_1183_MOESM4_ESM.xlsx]

## Sheet: Table S8
Trio	Genomic position (GRCh38/Hg38)	Chromosomal variant	Coding variant	Variant group	Reference	Variant	Reads	Variation reads	% variation	Variant type	Size	Gene name	Non-coding gene name	AQ	GQ	GATK	Validation
1	chr1:18272309-18272309	NC_000001.11:g.18272309T>G	NM_032880.4:c.184-19557T>G XM_011542319.1:c.184-19557T>G XM_011542318.1:c.166-19557T>G	SRS-unique	T	G	30	8	26.6667	Substitution	1	IGSF21		0	0	98.77	-1
1	chr1:23798239-23798239	NC_000001.11:g.23798239G>A	NM_000191.2:c.*4224C>T NM_001166059.1:c.*4224C>T NM_001127621.1:c.238-9C>T NM_000403.3:c.238-9C>T NM_001008216.1:c.238-9C>T XM_005245728.3:c.*3507G>A XM_005245728.2:c.*3507G>A NM_007260.2:c.*3507G>A XR_947067.1:n.-4541C>T	overlap	G	A	47	25	53.1915	Substitution	1	GALE		47	48	766.77	-1
1	chr1:153159201-153159201	NC_000001.11:g.153159201T>A		overlap	T	A	58	35	60.3448	Substitution	1			54	55	1223.77	-1
1	chr1:166916439-166916439	NC_000001.11:g.166916439C>T	NM_199351.2:c.*2916G>A XM_006711314.2:c.*2916G>A XM_006711308.2:c.*2916G>A XM_011509526.1:c.*2916G>A XM_011509527.1:c.*2916G>A XM_011509528.1:c.*2916G>A XM_006711309.2:c.*2916G>A XM_006711314.1:c.*2916G>A XM_006711313.1:c.*2916G>A XM_006711308.1:c.*2916G>A XM_005245145.2:c.*2916G>A XM_006711310.1:c.*2916G>A XM_006711311.1:c.*2916G>A XM_006711312.1:c.*2916G>A XM_006711309.1:c.*2916G>A	SRS-unique	C	T	60	24	40	Substitution	1	ILDR2		0	0	769.77	True de novo
1	chr1:199335479-199335479	NC_000001.11:g.199335479G>A	XR_241167.1:n.310-55842G>A XR_241167.1:n.310-55842G>A	overlap	G	A	80	40	50	Substitution	1		LINC02789	50	51	1408.77	-1
1	chr1:221511362-221511362	NC_000001.11:g.221511362T>C		overlap	T	C	54	34	62.963	Substitution	1	AL360013.2		57	57	1198.77	-1
1	chr2:6092274-6092274	NC_000002.12:g.6092274C>T		SRS+	C	T	62	24	38.7097	Substitution	1			47	48	743.77	-1
1	chr2:33649534-33649534	NC_000002.12:g.33649534A>C	XR_939941.1:n.48922A>C XR_939942.1:n.48922A>C XR_939943.1:n.38718A>C XR_939944.1:n.17207A>C XR_939946.1:n.16226A>C XR_939945.1:n.-986A>C	SRS-unique	A	C	64	17	26.5625	Substitution	1		AC017050.1	0	0	196.77	No variant
1	chr2:142123269-142123269	NC_000002.12:g.142123269C>T	NM_018557.2:c.82+7379G>A XM_011511352.1:c.193+7379G>A	overlap	C	T	57	29	50.8772	Substitution	1	LRP1B		57	58	1011.77	-1
1	chr2:185199837-185199837	NC_000002.12:g.185199837A>C	XR_923661.1:n.33103A>C XR_923663.1:n.33103A>C XR_923662.1:n.33036A>C	overlap	A	C	77	26	33.7662	Substitution	1			52	53	821.77	-1
1	chr2:187373911-187373911	NC_000002.12:g.187373911G>A	NM_001271751.1:c.500+5029C>T NM_005795.5:c.500+5029C>T XM_005246232.2:c.533+5029C>T XM_005246234.2:c.533+5029C>T XM_005246231.2:c.533+5029C>T	SRS+	G	A	63	28	44.4444	Substitution	1	CALCRL	AC007319.1,AC007319.1	53	54	842.77	-1
1	chr3:57077296-57077296	NC_000003.12:g.57077296T>A	NM_181727.1:c.*3029T>A XM_011533676.1:c.*3029T>A XM_005265186.2:c.-578A>T XM_005265187.1:c.-28+1251A>T NM_001128615.1:c.-28+1930A>T XM_005265186.3:c.-578A>T XM_011533766.1:c.-32+1251A>T XM_005265187.2:c.-28+1251A>T XM_011533765.1:c.-32+1930A>T	overlap	T	A	57	30	52.6316	Substitution	1	ARHGEF3		54	55	995.77	-1
1	chr3:73554983-73554983	NC_000003.12:g.73554983C>G	XR_245074.1:n.493-14212C>G NR_121660.1:n.323-14212C>G NM_001303140.1:c.-112+6468G>C NM_001303139.1:c.12+14168G>C NM_015009.2:c.918+47371G>C NM_015009.1:c.918+47371G>C	overlap	C	G	63	35	55.5556	Substitution	1	PDZRN3		55	56	1192.77	-1
1	chr3:108576799-108576799	NC_000003.12:g.108576799G>A	XM_011513057.1:c.-546C>T XM_006713716.2:c.816-453C>T XM_011513056.1:c.342-453C>T XM_006713717.2:c.342-453C>T XM_006713717.1:c.342-453C>T XM_006713716.1:c.816-453C>T NM_020890.2:c.819-453C>T XM_005247682.1:c.819-453C>T	SRS+	G	A	82	42	51.2195	Substitution	1	CIP2A		44	44	1307.77	-1
1	chr3:180378126-180378126	NC_000003.12:g.180378126T>C		overlap	T	C	59	28	47.4576	Substitution	1			53	54	927.77	-1
1	chr3:182212353-182212353	NC_000003.12:g.182212361del		SRS+	T		58	34	58.6207	Deletion	1			62	62	809.73	-1
1	chr3:184180618-184180618	NC_000003.12:g.184180618G>A	NM_001025205.1:c.424-231G>A NM_004068.3:c.424-27G>A	overlap	G	A	68	34	50	Substitution	1	AP2M1		59	58	1158.77	-1
1	chr3:191293003-191293003	NC_000003.12:g.191293013del	NM_198152.3:c.-124-10700del XM_011512631.1:c.-124-10700del	SRS+	A		54	26	48.1481	Deletion	1	UTS2B		46	46	533.73	-1
1	chr4:595037-595037	NC_000004.12:g.595037G>A	XM_011513476.1:c.159+6185G>A XM_011513473.1:c.159+6185G>A XM_011513474.1:c.159+6185G>A XM_011513475.1:c.-1352+6185G>A	SRS+	G	A	42	27	64.2857	Substitution	1			46	47	941.77	-1
1	chr4:2008559-2008559	NC_000004.12:g.2008559G>A	NM_005663.4:c.243+191C>T XM_006713916.2:c.243+191C>T XM_011513561.1:c.243+191C>T XM_006713916.1:c.243+191C>T	SRS+	G	A	22	16	72.7273	Substitution	1	NELFA		55	56	505.77	-1
1	chr4:62762592-62762592	NC_000004.12:g.62762592A>G		overlap	A	G	52	27	51.9231	Substitution	1			56	56	904.77	-1
1	chr4:77868116-77868116	NC_000004.12:g.77868116G>A	XM_011532199.1:c.32-3628G>A XM_011532198.1:c.32-3628G>A NM_020236.3:c.32-3628G>A XR_244641.1:n.201-3628G>A XM_011532200.1:c.-35-3628G>A	SRS+	G	A	43	15	34.8837	Substitution	1	MRPL1		20	20	322.77	-1
1	chr5:13080274-13080274	NC_000005.10:g.13080274del		overlap	T		67	32	47.7612	Deletion	1			55	55	1051.73	-1
1	chr5:39982266-39982266	NC_000005.10:g.39982266A>G		SRS-unique	A	G	54	34	62.963	Substitution	1			0	0	1179.77	True de novo
1	chr5:74522595-74522595	NC_000005.10:g.74522595T>C	NR_126354.1:n.307+14075A>G	overlap	T	C	59	36	61.0169	Substitution	1		LINC01331,LINC01331	60	60	1215.77	-1
1	chr5:107839164-107839164	NC_000005.10:g.107839164G>C		SRS+	G	C	68	35	51.4706	Substitution	1			48	48	1202.77	-1
1	chr5:169185968-169185968	NC_000005.10:g.169185968A>G	NM_001271946.1:c.413+7511T>C NM_003062.3:c.413+7511T>C XR_427809.1:n.523+7511T>C	overlap	A	G	47	25	53.1915	Substitution	1	SLIT3		64	65	837.77	-1
1	chr6:38068955-38068955	NC_000006.12:g.38068961dup	XM_005249269.1:c.295+7186dup XM_011514790.1:c.295+7186dup NM_021943.2:c.295+7186dup XM_006715155.2:c.295+7186dup XM_006715155.1:c.295+7186dup	overlap		A	51	26	50.9804	Insertion	1	ZFAND3		54	54	613.73	-1
1	chr6:52321641-52321641	NC_000006.12:g.52321641A>C		SRS-unique	A	C	64	15	23.4375	Substitution	1			0	0	54.77	No variant
1	chr6:68354280-68354280	NC_000006.12:g.68354280G>C		overlap	G	C	61	35	57.377	Substitution	1		AL606923.2	61	60	1226.77	-1
1	chr6:97398877-97398877	NC_000006.12:g.97398877G>A	NR_110757.1:n.511+92781G>A XR_245562.2:n.98+92781G>A	overlap	G	A	53	28	52.8302	Substitution	1		AL589740.1,AL589740.1	49	49	888.77	-1
1	chr6:128079016-128079016	NC_000006.12:g.128079016T>A	XR_245596.1:n.233-4655T>A NR_125849.1:n.290-4655T>A XM_006715538.1:c.611-98A>T XM_011536019.1:c.611-98A>T XM_011536018.1:c.1565-98A>T NM_001135648.2:c.1778-98A>T NM_001291981.1:c.1778-98A>T NM_001291984.1:c.1778-98A>T NM_002844.3:c.1778-98A>T NM_001135648.1:c.1778-98A>T XM_005267082.1:c.1778-98A>T XM_005267085.1:c.1778-98A>T XM_006715535.1:c.1778-98A>T XM_006715536.1:c.1778-98A>T XM_006715537.1:c…	overlap	T	A	54	26	48.1481	Substitution	1	PTPRK	AL590006.1	56	56	552.77	-1
1	chr6:131367815-131367815	NC_000006.12:g.131367828del		SRS-unique	A		40	17	42.5	Deletion	1			0	0	288.73	Inherited
1	chr6:148051426-148051426	NC_000006.12:g.148051426G>A		overlap	G	A	59	31	52.5424	Substitution	1			52	53	1085.77	-1
1	chr6:149390990-149390990	NC_000006.12:g.149390990G>A	NM_001292035.2:c.1508-6614G>A NM_001292034.2:c.1604-6614G>A NM_015093.4:c.1604-6614G>A XM_006715403.2:c.1604-6614G>A XM_011535634.1:c.1604-6614G>A NM_015093.5:c.1604-6614G>A XM_011535633.1:c.1604-6614G>A XM_006715403.1:c.1604-6614G>A	overlap	G	A	59	32	54.2373	Substitution	1	TAB2		54	54	1075.77	-1
1	chr7:6619181-6619181	NC_000007.14:g.6619181A>G	XM_011515438.1:c.208+1519A>G XM_011515439.1:c.163+1519A>G NM_017560.1:c.130+1874A>G	overlap	A	G	56	31	55.3571	Substitution	1	ZNF853		56	57	990.77	-1
1	chr7:13417106-13417106	NC_000007.14:g.13417118_13417119dup		SRS+		AC	60	23	38.3333	Insertion	2		AC011287.1,AC011287.1,AC011287.1	45	45	645.73	-1
1	chr7:39538004-39538004	NC_000007.14:g.39538004T>C		overlap	T	C	54	21	38.8889	Substitution	1			57	57	677.77	-1
1	chr7:54706430-54706430	NC_000007.14:g.54706430T>C		overlap	T	C	64	33	51.5625	Substitution	1			60	59	1133.77	-1
1	chr7:90191500-90191500	NC_000007.14:g.90191500A>G	NR_110029.1:n.424+18351T>C NR_110029.2:n.424+18351T>C	overlap	A	G	53	25	47.1698	Substitution	1		STEAP2-AS1	60	61	812.77	-1
1	chr7:110859566-110859566	NC_000007.14:g.110859566A>C	XM_011516605.1:c.492+27027T>G XM_011516613.1:c.305+103934T>G XM_011516609.1:c.389+103934T>G XM_005250630.3:c.408+27027T>G NM_032549.3:c.408+27027T>G XM_005250629.1:c.408+27027T>G XM_005250630.2:c.408+27027T>G NM_001244606.1:c.408+27027T>G XM_005250633.1:c.305+103934T>G XM_011516608.1:c.492+27027T>G XM_011516606.1:c.493-24073T>G XM_011516604.1:c.409-23831T>G XM_006716148.1:c.409-24073T>G	SRS-unique	A	C	50	11	22	Substitution	1	IMMP2L		0	0	288.77	-1
1	chr7:114970662-114970662	NC_000007.14:g.114970662T>C	NM_001166345.1:c.218-8844T>C NM_199072.4:c.545-8844T>C	SRS-unique	T	C	42	15	35.7143	Substitution	1	MDFIC		0	0	471.77	-1
1	chr7:124688725-124688725	NC_000007.14:g.124688725G>A		overlap	G	A	47	22	46.8085	Substitution	1			51	52	736.77	-1
1	chr7:137143644-137143644	NC_000007.14:g.137143644C>A	NR_046103.1:n.221+20477G>T NR_046103.1:n.221+20477G>T	overlap	C	A	70	42	60	Substitution	1		AC009264.1,AC009264.1,AC009264.1	52	52	1428.77	-1
1	chr8:787975-787975	NC_000008.11:g.787975A>T	NR_073397.1:n.222-34117A>T	SRS-unique	A	T	50	16	32	Substitution	1	DLGAP2		0	0	490.77	-1
1	chr8:28835440-28835440	NC_000008.11:g.28835441dup	NM_001172562.1:c.330-63dup NM_001145159.2:c.339-63dup NM_018250.3:c.402-63dup NR_026826.2:n.510-63dup XM_011544574.1:c.330-63dup XM_006716356.1:c.402-63dup XM_006716356.2:c.402-63dup XM_011544573.1:c.339-63dup XM_011544576.1:c.402-63dup XM_011544575.1:c.330-63dup XM_006716357.2:c.402-63dup XM_006716357.1:c.402-63dup XM_005273568.2:c.402-63dup	SRS+		T	51	21	41.1765	Insertion	1	INTS9		58	58	594.73	-1
1	chr8:39570654-39570654	NC_000008.11:g.39570654T>C	NR_046245.1:n.128-2590T>C	overlap	T	C	58	21	36.2069	Substitution	1		AC123767.1	61	61	609.77	-1
1	chr8:58579373-58579375	NC_000008.11:g.58579375_58579377del	NM_001144772.1:c.*4729_*4731del NM_003580.3:c.*4729_*4731del NM_001007067.1:c.579-248_579-246del NM_001007068.1:c.561-248_561-246del NM_001007069.1:c.576-248_576-246del NM_001007070.1:c.576-248_576-246del NM_005625.3:c.579-248_579-246del XM_005251280.2:c.639-248_639-246del XM_011517571.1:c.597-248_597-246del	overlap	AGC		68	33	48.5294	Deletion	3	SDCBP		45	45	1228.73	-1
1	chr8:67577107-67577107	NC_000008.11:g.67577107G>A	NM_020361.4:c.192+47069C>T XM_011517570.1:c.-128+47069C>T XM_011517569.1:c.192+47069C>T XR_929019.1:n.21065G>A XR_929020.1:n.21048G>A	overlap	G	A	58	28	48.2759	Substitution	1	CPA6		59	60	966.77	-1
1	chr8:69494080-69494080	NC_000008.11:g.69494080G>T	NM_001128204.1:c.-228-7794G>T NM_015170.2:c.-390-1685G>T XM_006716440.2:c.-390-1685G>T XM_011517494.1:c.-228-7794G>T XM_006716440.1:c.-390-1685G>T XM_011517495.1:c.-391+955G>T XM_006716438.2:c.-391+955G>T XR_928764.1:n.1320G>T NM_001128205.1:c.-391+955G>T NM_001128206.1:c.-229+955G>T XM_006716439.2:c.-229+955G>T XM_006716438.1:c.-391+955G>T XM_006716439.1:c.-229+955G>T	overlap	G	T	56	31	55.3571	Substitution	1	SULF1		51	52	1066.77	-1
1	chr8:76074566-76074566	NC_000008.11:g.76074566T>C	XR_929059.1:n.-3177A>G	SRS-unique	T	C	66	15	22.7273	Substitution	1			0	0	336.77	-1
1	chr8:83717750-83717750	NC_000008.11:g.83717750A>G		SRS+	A	G	60	17	28.3333	Substitution	1			29	29	500.77	-1
1	chr8:83753709-83753709	NC_000008.11:g.83753709G>A		overlap	G	A	47	22	46.8085	Substitution	1			46	46	737.77	-1
1	chr8:112712504-112712504	NC_000008.11:g.112712504G>A	XM_011516811.1:c.77-22454C>T XM_011516809.1:c.1535-22454C>T NM_198124.1:c.1853-22454C>T XM_011516808.1:c.1775-22454C>T XM_011516810.1:c.1463-22454C>T NM_052900.2:c.1661-22454C>T NM_198123.1:c.1973-22454C>T XM_011516816.1:c.1661-22454C>T XM_011516812.1:c.1853-22454C>T XM_011516814.1:c.1853-22454C>T	SRS+	G	A	53	27	50.9434	Substitution	1	CSMD3		56	56	915.77	-1
1	chr8:122110750-122110750	NC_000008.11:g.122110750A>C		overlap	A	C	59	34	57.6271	Substitution	1		AC037486.1	52	53	1095.77	-1
1	chr9:5247779-5247779	NC_000009.12:g.5247779C>A		overlap	C	A	61	23	37.7049	Substitution	1			57	58	672.77	-1
1	chr9:6380289-6380289	NC_000009.12:g.6380289T>C		SRS-unique	T	C	42	21	50	Substitution	1			0	0	710.77	Inherited
1	chr9:24620159-24620159	NC_000009.12:g.24620159A>G		SRS+	A	G	63	24	38.0952	Substitution	1			16	16	784.77	-1
1	chr9:88475617-88475617	NC_000009.12:g.88475617G>A	NM_006717.2:c.*340G>A	overlap	G	A	57	32	56.1404	Substitution	1	SPIN1		65	67	1058.77	-1
1	chr9:120630144-120630144	NC_000009.12:g.120630144A>G	NM_001080497.2:c.804-7389T>C	overlap	A	G	52	29	55.7692	Substitution	1	MEGF9		58	59	945.77	-1
1	chr9:131190787-131190787	NC_000009.12:g.131190787G>T	XM_011519057.1:c.3700+1656G>T XM_011519056.1:c.3701-1421G>T XM_011519055.1:c.3701-1421G>T XM_011519054.1:c.3701-1421G>T XM_005272216.2:c.3701-1421G>T XM_005272217.2:c.3668-1421G>T XM_005272218.2:c.3700+1656G>T XM_005272219.2:c.3413-1421G>T XM_006717292.2:c.3665-1421G>T XM_011519053.1:c.3665-1421G>T XM_005272216.1:c.3701-1421G>T XM_005272217.1:c.3668-1421G>T XM_005272218.1:c.3700+1656G>T XM_005272…	overlap	G	T	61	37	60.6557	Substitution	1	NUP214	AL157938.3	65	67	1289.77	-1
1	chr9:131553585-131553585	NC_000009.12:g.131553585A>C	XM_011519274.1:c.-86-972A>C XR_428607.1:n.-1404A>C	SRS-unique	A	C	70	18	25.7143	Substitution	1	PRRT1B		0	0	273.77	No variant
1	chr10:11754801-11754801	NC_000010.11:g.11754801G>C	NM_024693.4:c.391-607G>C XM_011519689.1:c.390+5209G>C	overlap	G	C	46	23	50	Substitution	1	ECHDC3		64	65	781.77	-1
1	chr10:63794674-63794674	NC_000010.11:g.63794674G>A		overlap	G	A	49	25	51.0204	Substitution	1		AC013287.1	57	57	796.77	-1
1	chr10:83357965-83357965	NC_000010.11:g.83357965T>C		overlap	T	C	39	21	53.8462	Substitution	1			56	57	729.77	-1
1	chr10:105603663-105603663	NC_000010.11:g.105603663G>C	XR_946290.1:n.39098C>G XR_946291.1:n.39098C>G	overlap	G	C	53	26	49.0566	Substitution	1			53	54	842.77	-1
1	chr11:15710227-15710227	NC_000011.10:g.15710227A>C	XR_931063.1:n.58250T>G XR_931064.1:n.58250T>G XR_931065.1:n.58250T>G XR_931066.1:n.58250T>G XR_931067.1:n.58250T>G XR_931068.1:n.58250T>G XR_931069.1:n.58250T>G XR_931070.1:n.58250T>G XR_931071.1:n.58250T>G XM_011519839.1:c.*4946A>C XM_011519838.1:c.*4946A>C NM_001293172.1:c.*4946A>C	overlap	A	C	62	23	37.0968	Substitution	1		AC087379.1,AC087379.1	49	50	664.77	-1
1	chr11:18899383-18899383	NC_000011.10:g.18899383T>C		overlap	T	C	51	26	50.9804	Substitution	1			50	50	897.77	-1
1	chr11:63365642-63365642	NC_000011.10:g.63365642G>T	XM_006718429.1:c.-4415G>T NM_080866.2:c.-4415G>T	overlap	G	T	36	19	52.7778	Substitution	1	SLC22A9		31	31	526.77	-1
1	chr11:82916785-82916785	NC_000011.10:g.82916785C>G	NM_145018.3:c.113+1934C>G XM_011544835.1:c.113+1934C>G XM_011544838.1:c.-673+1934C>G XM_011544836.1:c.113+1934C>G NM_145018.3:c.113+1934C>G	overlap	C	G	51	21	41.1765	Substitution	1	DDIAS		65	67	651.77	-1
1	chr11:100830530-100830530	NC_000011.10:g.100830530C>G	NM_152432.2:c.313-29024C>G XM_011542616.1:c.151-29024C>G XM_011542615.1:c.151-29024C>G XM_011542617.1:c.30+9385C>G	SRS-unique	C	G	57	12	21.0526	Substitution	1	ARHGAP42		0	0	269.77	No variant
1	chr11:117160441-117160441	NC_000011.10:g.117160441G>C	NM_002572.3:c.171+418G>C NR_110282.1:n.136-3329G>C NM_001184746.1:c.171+418G>C NM_001184747.1:c.171+418G>C NM_001184748.1:c.171+418G>C NR_110268.1:n.313+418G>C NR_110269.1:n.313+418G>C	overlap	G	C	62	29	46.7742	Substitution	1	PAFAH1B2		43	44	873.77	-1
1	chr12:7493345-7493345	NC_000012.12:g.7493345C>T	NM_004244.5:c.1420+1736G>A NM_203416.3:c.1420+1736G>A XM_005253528.3:c.1420+1736G>A XM_005253529.3:c.1420+1736G>A XM_005253528.2:c.1420+1736G>A XM_005253529.2:c.1420+1736G>A XR_429039.1:n.1538+1736G>A	overlap	C	T	46	26	56.5217	Substitution	1	CD163		56	56	878.77	-1
1	chr12:10347803-10347803	NC_000012.12:g.10347803C>G	XM_011520648.1:c.521-12840C>G XM_011520647.1:c.524-12840C>G XM_006719066.1:c.428-12840C>G XM_006719065.1:c.521-12840C>G XM_006719066.2:c.428-12840C>G XM_006719065.2:c.521-12840C>G XM_011520652.1:c.200-12840C>G	SRS+	C	G	40	21	52.5	Substitution	1			20	21	673.77	-1
1	chr12:123275489-123275489	NC_000012.12:g.123275489C>T	NR_073008.1:n.-4387G>A NM_004642.3:c.-3871G>A NR_073007.1:n.-3173G>A	overlap	C	T	32	16	50	Substitution	1	CDK2AP1		52	52	531.77	-1
1	chr13:51106658-51106658	NC_000013.11:g.51106658G>A	NR_102432.2:n.236-18583C>T NR_102431.2:n.166+6535C>T NR_102431.1:n.36+6535C>T	overlap	G	A	67	31	46.2687	Substitution	1	C13orf42		54	54	1058.77	-1
1	chr13:51107793-51107793	NC_000013.11:g.51107793G>A	NR_102432.2:n.236-19718C>T NR_102431.2:n.166+5400C>T NR_102431.1:n.36+5400C>T	overlap	G	A	63	27	42.8571	Substitution	1	C13orf42		49	50	897.77	-1
1	chr14:26774389-26774389	NC_000014.9:g.26774389C>T	XR_943651.1:n.175985C>T XR_943645.1:n.175979C>T XR_943646.1:n.175979C>T XR_943641.1:n.175786C>T XR_943642.1:n.175786C>T XR_943647.1:n.175786C>T XR_943649.1:n.175786C>T XR_943654.1:n.175786C>T XR_943657.1:n.175786C>T XR_943643.1:n.175786C>T XR_943644.1:n.175786C>T XR_943648.1:n.155455C>T XR_943650.1:n.151164C>T XR_943655.1:n.95066C>T XR_943659.1:n.95066C>T NR_110033.1:n.*1106G>A NR_110033.1:n.*110…	overlap	C	T	48	23	47.9167	Substitution	1		AL110292.1,LINC02588,LINC02588	60	60	756.77	-1
1	chr14:32897951-32897951	NC_000014.9:g.32897951A>G		overlap	A	G	54	32	59.2593	Substitution	1			52	52	1133.77	-1
1	chr14:60321741-60321741	NC_000014.9:g.60321741A>G	XR_245767.2:n.16180A>G XR_245767.1:n.-1455A>G	overlap	A	G	54	21	38.8889	Substitution	1	LINC02322		70	69	684.77	-1
1	chr14:65157542-65157542	NC_000014.9:g.65157542G>A		overlap	G	A	53	30	56.6038	Substitution	1			63	62	1028.77	-1
1	chr14:101694394-101694394	NC_000014.9:g.101694394C>T	XR_944227.1:n.36911G>A XR_944226.1:n.36913G>A	overlap	C	T	53	24	45.283	Substitution	1		LINC02320	41	41	803.77	-1
1	chr14:101705846-101705846	NC_000014.9:g.101705846C>A	XR_944227.1:n.25459G>T XR_944226.1:n.25461G>T	overlap	C	A	48	19	39.5833	Substitution	1		LINC02320	50	50	676.77	-1
1	chr14:101705847-101705847	NC_000014.9:g.101705847C>A	XR_944227.1:n.25458G>T XR_944226.1:n.25460G>T	overlap	C	A	48	19	39.5833	Substitution	1		LINC02320	50	50	676.77	-1
1	chr16:1210763-1210763	NC_000016.10:g.1210763C>T	NM_001005407.1:c.4039-24C>T NM_021098.2:c.4039-24C>T XM_011522727.1:c.*2072C>T XM_011522726.1:c.*829C>T XR_932960.1:n.57377C>T XM_006720969.2:c.4039-24C>T XM_006720967.2:c.4039-24C>T XM_006720968.2:c.4039-24C>T XM_005255652.3:c.4039-24C>T XM_006720963.2:c.4039-24C>T XM_006720964.2:c.4039-24C>T XM_006720965.2:c.4039-24C>T XM_006720969.1:c.4039-24C>T XM_006720967.1:c.4039-24C>T XM_006720968.1:c.403…	overlap	C	T	53	22	41.5094	Substitution	1	CACNA1H		52	53	530.77	-1
1	chr16:54981873-54981873	NC_000016.10:g.54981873C>T		overlap	C	T	45	27	60	Substitution	1			54	54	930.77	-1
1	chr16:85311943-85311943	NC_000016.10:g.85311943C>G	XM_005255859.2:c.2242-45520C>G XM_005255860.1:c.2242-45520C>G XM_005255861.2:c.2242-45520C>G XM_005255862.1:c.2242-45520C>G XM_005255862.2:c.1411-45520C>G XM_005255860.2:c.1411-45520C>G XM_005255859.3:c.1411-45520C>G XM_005255861.3:c.1411-45520C>G XR_243488.1:n.-38G>C XR_243488.2:n.221G>C	overlap	C	G	38	22	57.8947	Substitution	1	AC092275.1		53	54	775.77	-1
1	chr16:89192096-89192096	NC_000016.10:g.89192096G>A	XM_011522898.1:c.*3903C>T XM_011522896.1:c.*3842C>T XM_011522900.1:c.*3903C>T XM_011522901.1:c.*3903C>T XM_011522897.1:c.*3903C>T XM_011522899.1:c.*3903C>T NM_001242757.1:c.*3903C>T XM_006721145.1:c.*3842C>T XM_006721146.1:c.*3842C>T XM_006721147.1:c.*3903C>T NM_004933.2:c.1616-109G>A XM_011522806.1:c.1616-109G>A	SRS+	G	A	46	17	36.9565	Substitution	1	CDH15		17	17	463.77	-1
1	chr17:54970879-54970879	NC_000017.11:g.54970879G>A	NR_027941.1:n.-2176C>T NR_027942.1:n.-2176C>T XM_006721704.2:c.-2233C>T XM_006721705.2:c.-2233C>T XM_006721704.1:c.-2233C>T XM_006721705.1:c.-2233C>T XM_011524342.1:c.-2233C>T NM_001162861.1:c.-2233C>T NM_001162862.1:c.-2233C>T NM_004375.3:c.-2233C>T XM_006721797.2:c.-157+2064G>A XM_006721798.2:c.-157+2064G>A XM_011524584.1:c.-157+2064G>A XR_934431.1:n.2145G>A XM_005257187.3:c.-157+2064G>A XM_011…	overlap	G	A	57	24	42.1053	Substitution	1	STXBP4		49	49	950.77	-1
1	chr18:25355704-25355704	NC_000018.10:g.25355704C>T	XM_006722436.1:c.-4758G>A XM_005258241.1:c.-4404G>A XM_011525911.1:c.-4457G>A XM_011525909.1:c.-3701G>A NM_015461.2:c.-3701G>A XM_006722437.1:c.-4758G>A XM_011525910.1:c.-3701G>A	overlap	C	T	62	30	48.3871	Substitution	1	ZNF521		48	49	938.77	-1
1	chr19:32013152-32013152	NC_000019.10:g.32013152C>T	XR_243986.1:n.75-2596G>A XR_243985.1:n.90-2596G>A	overlap	C	T	69	35	50.7246	Substitution	1		LINC01837,LINC01837	46	47	1165.77	-1
1	chr19:34443779-34443779	NC_000019.10:g.34443779T>G	XM_005258404.2:c.918-65T>G XM_011526304.1:c.918-65T>G XR_935712.1:n.15604T>G XM_005258403.1:c.582-65T>G NM_005499.2:c.582-65T>G XM_006722962.1:c.498-65T>G XM_005258404.1:c.294-65T>G	overlap	T	G	37	12	32.4324	Substitution	1	UBA2		51	51	359.77	-1
1	chr19:47769618-47769620	NC_000019.10:g.47769621_47769623del		SRS-unique	ATT		45	29	64.4444	Deletion	3	NOP53-AS1		0	0	1132.73	-1
1	chr20:29345423-29345423	NC_000020.11:g.29345423C>G		overlap	C	G	61	23	37.7049	Substitution	1			40	41	705.77	-1
1	chr20:62301762-62301762	NC_000020.11:g.62301762C>A	XR_936965.1:n.*3670G>T XM_005260257.1:c.-536C>A XM_011528502.1:c.-1135C>A XM_011528503.1:c.-1289C>A NM_001281437.1:c.-1285C>A NM_001281438.1:c.-1289C>A NM_007002.3:c.-1289C>A NM_175573.2:c.-1285C>A	SRS-unique	C	A	65	31	47.6923	Substitution	1	ADRM1		0	0	995.77	True de novo
1	chr21:14902895-14902895	NC_000021.9:g.14902895A>C		SRS-unique	A	C	47	10	21.2766	Substitution	1		AF127577.4,LINC02246,LINC02246	0	0	85.77	No variant
1	chr21:31706938-31706938	NC_000021.9:g.31706938C>G	NM_001145444.1:c.31-581G>C NM_001145445.1:c.31-581G>C NM_020706.2:c.31-581G>C XM_005261017.1:c.31-581G>C XM_006724035.1:c.31-581G>C XM_006724036.1:c.31-581G>C	overlap	C	G	45	26	57.7778	Substitution	1	SCAF4		65	65	772.77	-1
1	chr22:32544440-32544440	NC_000022.11:g.32544440C>G	XM_011530412.1:c.10-2727G>C XM_011530410.1:c.421-2727G>C XM_011530409.1:c.775-2727G>C XM_011530405.1:c.775-2727G>C XR_937927.1:n.470283G>C XM_011530407.1:c.775-2727G>C XM_011530406.1:c.775-2727G>C XM_011530408.1:c.775-2727G>C NM_003490.3:c.775-2727G>C NM_133633.2:c.775-2727G>C NM_001135774.1:c.772-2727G>C XM_011530411.1:c.775-2727G>C	overlap	C	G	66	24	36.3636	Substitution	1	SYN3		57	57	725.77	-1
3	chr1:16557569-16557569	NC_000001.11:g.16557569T>G	NM_017940.4:c.*6374A>C	SRS-unique	T	G	10	10	100	Substitution	1	NBPF1		0	0	414.77	No variant
3	chr1:19732056-19732056	NC_000001.11:g.19732056G>T	XM_005245822.3:c.1264+5316C>A XM_005245827.3:c.1144+5316C>A XM_011541180.1:c.1564+5316C>A XM_005245825.3:c.1264+5316C>A NM_181719.4:c.1264+5316C>A XM_006710551.2:c.1264+5316C>A XM_011541179.1:c.1564+5316C>A XM_011541182.1:c.1444+5316C>A XM_011541183.1:c.1441+5316C>A XM_011541184.1:c.1264+5316C>A XM_011541181.1:c.1564+5316C>A XM_005245824.3:c.1264+5316C>A XM_011541185.1:c.1264+5316C>A XM_011541186…	overlap	G	T	82	38	46.3415	Substitution	1	TMCO4		52	52	1283.77	-1
3	chr1:64085325-64085325	NC_000001.11:g.64085325T>G	NM_001083592.1:c.482+34609T>G NM_005012.3:c.482+34609T>G XM_011541526.1:c.293+34609T>G	SRS-unique	T	G	67	15	22.3881	Substitution	1	ROR1		0	0	412.77	No variant
3	chr1:69100718-69100718	NC_000001.11:g.69100718G>A	XR_947481.1:n.44855G>A XR_947482.1:n.44855G>A	overlap	G	A	73	42	57.5342	Substitution	1		LINC01707,LINC01707	48	48	1462.77	-1
3	chr1:70602872-70602872	NC_000001.11:g.70602872T>G		SRS-unique	T	G	60	12	20	Substitution	1			0	0	162.77	No variant
3	chr1:97765546-97765546	NC_000001.11:g.97765546T>G	XM_005270562.2:c.234-25067A>C LRG_722t1:c.234-25067A>C NM_000110.3:c.234-25067A>C XM_005270562.3:c.234-25067A>C XM_006710397.1:c.234-25067A>C XM_006710397.2:c.234-25067A>C LRG_722t2:c.234-25067A>C NM_001160301.1:c.234-25067A>C	SRS-unique	T	G	63	14	22.2222	Substitution	1	DPYD		0	0	268.77	No variant
3	chr1:231547811-231547811	NC_000001.11:g.231547811del	NR_028399.1:n.525+5200del NR_028400.1:n.525+5200del NR_028394.1:n.525+5200del NR_028395.1:n.525+5200del NR_028396.1:n.525+5200del NR_028397.1:n.525+5200del NR_028398.1:n.280-13317del NR_028393.1:n.525+5200del NM_005999.2:c.367+5200del	overlap	G		72	34	47.2222	Deletion	1	TSNAX		36	37	1095.73	-1
3	chr2:13731126-13731126	NC_000002.12:g.13731126C>A	XR_922815.1:n.122065C>A XR_922816.1:n.122065C>A	overlap	C	A	66	36	54.5455	Substitution	1		LINC00276,AC016730.1	57	57	1483.77	-1
3	chr2:35888629-35888629	NC_000002.12:g.35888629T>G		SRS-unique	T	G	68	17	25	Substitution	1			0	0	247.77	-1
3	chr2:72893070-72893070	NC_000002.12:g.72893070A>C	NM_003124.4:c.*1533A>C	SRS-unique	A	C	97	22	22.6804	Substitution	1	SPR		0	0	367.77	No variant
3	chr2:83089090-83089090	NC_000002.12:g.83089090G>A		SRS+	G	A	91	51	56.044	Substitution	1			53	53	1828.77	-1
3	chr2:83980348-83980348	NC_000002.12:g.83980348A>T		overlap	A	T	68	33	48.5294	Substitution	1			54	54	1128.77	-1
3	chr2:85361167-85361167	NC_000002.12:g.85361167T>C	XM_005264596.2:c.55-1019T>C XM_005264598.2:c.55-1019T>C NM_001135021.1:c.55-1019T>C NM_001135022.1:c.55-1019T>C NM_001135023.1:c.55-1019T>C NM_032213.4:c.55-1019T>C XM_005264597.2:c.55-1019T>C XM_006712116.1:c.55-1019T>C XR_426997.1:n.206-1019T>C XR_426998.1:n.206-1019T>C	overlap	T	C	66	30	45.4545	Substitution	1	ELMOD3		57	58	986.77	-1
3	chr2:107111756-107111756	NC_000002.12:g.107111756G>A		overlap	G	A	59	31	52.5424	Substitution	1			50	50	1089.77	-1
3	chr2:143784330-143784330	NC_000002.12:g.143784339dup		SRS-unique		T	60	33	55	Insertion	1			0	0	725.73	No variant
3	chr2:147941241-147941241	NC_000002.12:g.147941241T>C	NM_001190882.2:c.628-1993A>G NM_001190879.2:c.850-1993A>G NM_002552.4:c.850-1993A>G NM_001190881.2:c.598-1993A>G NM_181741.3:c.850-1993A>G NM_181742.3:c.850-1993A>G XM_006712556.1:c.598-1993A>G XM_006712556.2:c.598-1993A>G XM_011511255.1:c.850-1993A>G	SRS+	T	C	76	40	52.6316	Substitution	1	ORC4		61	62	1389.77	-1
3	chr2:170725498-170725498	NC_000002.12:g.170725498A>C	NR_110185.1:n.286+545T>G NR_110185.1:n.286+545T>G	SRS-unique	A	C	72	15	20.8333	Substitution	1		AC007405.2,AC007405.2,AC007405.2	0	0	393.77	-1
3	chr2:189651494-189651494	NC_000002.12:g.189651494T>C		overlap	T	C	56	30	53.5714	Substitution	1			56	56	942.77	-1
3	chr2:191115300-191115300	NC_000002.12:g.191115300T>G	XM_006712719.2:c.273+31313A>C XM_006712719.1:c.273+31313A>C NM_003151.3:c.273+31313A>C NM_001243835.1:c.273+31313A>C XM_005246817.2:c.300+31313A>C XM_011511705.1:c.273+31313A>C XM_005246817.3:c.300+31313A>C XM_011511704.1:c.300+31313A>C XM_011511706.1:c.300+31313A>C	SRS-unique	T	G	63	16	25.3968	Substitution	1	STAT4		0	0	101.77	-1
3	chr2:205258654-205258654	NC_000002.12:g.205258654G>C	NM_001302769.1:c.2185+12832G>C NM_057177.6:c.2185+12832G>C NM_152526.5:c.1999+12832G>C NM_205863.3:c.2185+12832G>C XM_005246273.1:c.2185+12832G>C XM_011510550.1:c.2185+12832G>C XM_011510551.1:c.2185+12832G>C XM_011510553.1:c.2209+12832G>C XM_011510552.1:c.2209+12832G>C XM_005246274.2:c.1588+12832G>C	overlap	G	C	77	29	37.6623	Substitution	1	PARD3B		35	35	943.77	-1
3	chr2:206177716-206177716	NC_000002.12:g.206177716G>A	XM_005246471.1:c.-28-441C>T XM_005246471.2:c.-28-441C>T XM_006712437.1:c.-28-441C>T NM_001261454.1:c.-28-441C>T NM_001261455.1:c.-28-441C>T NM_001098199.1:c.-28-441C>T NM_001261452.1:c.-28-441C>T NM_001261453.1:c.-28-441C>T NM_005279.3:c.-28-441C>T	overlap	G	A	70	36	51.4286	Substitution	1	GPR1		62	63	1251.77	-1
3	chr2:211286829-211286829	NC_000002.12:g.211286829A>C		SRS-unique	A	C	73	23	31.5068	Substitution	1			0	0	720.77	-1
3	chr2:211286830-211286830	NC_000002.12:g.211286830A>C		SRS-unique	A	C	73	23	31.5068	Substitution	1			0	0	720.77	-1
3	chr2:230472210-230472210	NC_000002.12:g.230472214_230472221dup	XR_427235.2:n.41110_41117dup XR_923985.1:n.49079_49086dup XR_241424.1:n.403+26415_403+26422dup XR_427235.1:n.281+26415_281+26422dup XR_241425.1:n.404-7917_404-7910dup NM_001206702.1:c.*2102_*2109dup NM_001206703.1:c.*2102_*2109dup NM_001206701.1:c.1430-1110_1430-1103dup NM_003113.3:c.1430-1110_1430-1103dup NM_001080391.1:c.1430-1110_1430-1103dup NM_001206704.1:c.*2102_*2109dup	overlap		GAGGTCAG	59	40	67.7966	Insertion	8	SP100		54	54	1545.73	-1
3	chr3:21867726-21867726	NC_000003.12:g.21867726G>A	XM_011534117.1:c.-41-6874C>T XM_011534119.1:c.9+301091C>T XM_011534116.1:c.10-18007C>T XM_005265485.2:c.326-202698C>T XM_005265486.2:c.326-202698C>T XM_005265485.1:c.326-202698C>T XM_005265486.1:c.326-202698C>T XM_011534121.1:c.326-202698C>T XM_011534126.1:c.326-202698C>T XM_011534122.1:c.326-202698C>T XM_011534124.1:c.326-202698C>T XM_011534123.1:c.326-202698C>T XM_011534129.1:c.326-202698C>T XM…	overlap	G	A	66	30	45.4545	Substitution	1			59	59	918.77	-1
3	chr3:33468220-33468220	NC_000003.12:g.33468220G>A		overlap	G	A	67	28	41.791	Substitution	1			65	67	897.77	-1
3	chr3:101634587-101634587	NC_000003.12:g.101634587G>A		overlap	G	A	94	45	47.8723	Substitution	1			59	60	1482.77	-1
3	chr3:113283272-113283272	NC_000003.12:g.113283272A>G	NM_001164496.1:c.*8285T>C XM_011513301.1:c.2435-139A>G XM_011513303.1:c.2435-139A>G NM_033254.3:c.2432-139A>G XM_005247891.1:c.2435-139A>G XM_005247892.1:c.2435-139A>G XM_005247896.1:c.2432-139A>G XM_005247897.1:c.2162-139A>G XM_005247898.1:c.1898-139A>G XM_011513305.1:c.2432-139A>G XM_011513307.1:c.2126-139A>G XM_011513306.1:c.2336-139A>G XM_005247894.1:c.2435-139A>G XM_011513300.1:c.2435-139A>G…	SRS+	A	G	72	28	38.8889	Substitution	1	BOC		48	49	865.77	-1
3	chr3:157012003-157012003	NC_000003.12:g.157012011del	XM_006713635.1:c.1704+505del XM_006713632.1:c.1704+505del XM_005247441.1:c.1203+505del XM_006713631.1:c.1704+505del NM_001004316.2:c.1203+505del XM_006713633.1:c.966+505del XM_005247441.2:c.1203+505del XM_011512806.1:c.*3270del XR_924134.1:n.185629del XM_011512807.1:c.1611-12749del XM_006713632.2:c.1704+505del XM_011512808.1:c.1611-12749del XM_006713631.2:c.1704+505del XM_011512803.1:c.1704+505de…	SRS-unique	A		72	45	62.5	Deletion	1	LEKR1		0	0	1093.73	-1
3	chr3:161259068-161259068	NC_000003.12:g.161259068G>A		overlap	G	A	19	9	47.3684	Substitution	1			35	36	258.77	-1
3	chr3:184516616-184516616	NC_000003.12:g.184516616C>T	XR_924788.1:n.8088C>T	overlap	C	T	70	31	44.2857	Substitution	1			55	55	957.77	-1
3	chr4:1178218-1178260	NC_000004.12:g.1178234_1178276del	NM_001199021.1:c.-145+1172_-145+1214del	SRS-unique	GGGCTCTGCACACACCGAGGGCCTCCCTCCGGCCAGGCACCAT		48	48	100	Deletion	43	SPON2		0	0	1988.73	No variant
3	chr4:2661954-2661954	NC_000004.12:g.2661954C>T	XM_006713931.1:c.1473-884C>T XM_006713932.1:c.1545-884C>T XM_006713930.1:c.1473-884C>T XM_011513592.1:c.1023-884C>T XM_006713930.2:c.873-884C>T XM_006713932.2:c.945-884C>T XM_011513590.1:c.1023-884C>T NM_001256666.1:c.873-884C>T NM_001256667.1:c.945-890C>T NM_001256668.1:c.873-884C>T NM_003704.3:c.873-884C>T NR_046335.1:n.1224-884C>T NR_046336.1:n.1224-884C>T XM_011513593.1:c.435-884C>T XM_011513…	overlap	C	T	64	35	54.6875	Substitution	1	FAM193A		67	67	1209.77	-1
3	chr4:6885545-6885545	NC_000004.12:g.6885545A>C	XM_006713935.2:c.*4742A>C XM_011513597.1:c.*4579A>C NM_001100590.1:c.*4579A>C NM_014743.2:c.*4579A>C XM_006713935.1:c.*4742A>C XM_006713934.1:c.*4579A>C XM_011513598.1:c.*4579A>C XM_005248041.2:c.*4579A>C XM_005248041.3:c.*4579A>C	SRS-unique	A	C	64	14	21.875	Substitution	1	KIAA0232		0	0	54.77	-1
3	chr4:8334965-8334965	NC_000004.12:g.8334965T>C		SRS+	T	C	73	26	35.6164	Substitution	1			25	26	761.77	-1
3	chr4:29553239-29553239	NC_000004.12:g.29553239C>T		overlap	C	T	54	31	57.4074	Substitution	1			49	48	1123.77	-1
3	chr4:44399878-44399878	NC_000004.12:g.44399878T>G	NM_198353.2:c.961+47685A>C XM_011513689.1:c.961+47685A>C XM_011513690.1:c.961+47685A>C	SRS-unique	T	G	78	20	25.641	Substitution	1	KCTD8		0	0	272.77	-1
3	chr4:88541946-88541946	NC_000004.12:g.88541946A>G		overlap	A	G	54	29	53.7037	Substitution	1	AC098582.1		55	55	996.77	-1
3	chr4:101762621-101762621	NC_000004.12:g.101762621G>T		overlap	G	T	82	45	54.878	Substitution	1	BANK1		57	58	1503.77	-1
3	chr4:136787333-136787333	NC_000004.12:g.136787333A>T		overlap	A	T	77	40	51.9481	Substitution	1			54	54	1379.77	-1
3	chr4:146267662-146267662	NC_000004.12:g.146267662A>C	NM_001029998.4:c.848-8825T>G NM_001300842.1:c.848-8825T>G NM_001029998.3:c.848-8825T>G XM_011532312.1:c.809-8825T>G XM_011532314.1:c.458-8825T>G XM_011532313.1:c.509-8825T>G XM_005263276.1:c.848-8825T>G XM_011532311.1:c.809-8825T>G XR_938780.1:n.254310T>G	overlap	A	C	67	33	49.2537	Substitution	1	SLC10A7		40	41	1136.77	-1
3	chr4:149994667-149994667	NC_000004.12:g.149994667A>C		SRS-unique	A	C	55	11	20	Substitution	1			0	0	116.77	-1
3	chr4:153748359-153748359	NC_000004.12:g.153748359C>T	XM_011531884.1:c.-78+286G>A XM_011531880.1:c.126+286G>A XM_011531885.1:c.6+3079G>A XM_011531879.1:c.246+286G>A XM_005262939.2:c.6+3079G>A XM_011531883.1:c.126+286G>A XM_011531881.1:c.126+286G>A XM_005262938.2:c.246+286G>A NM_173662.2:c.246+286G>A XM_006714185.1:c.-2650G>A XM_005262939.1:c.6+3079G>A XM_005262938.1:c.246+286G>A XM_011531882.1:c.246+286G>A XR_939366.1:n.35622C>T XR_939365.1:n.28031C…	overlap	C	T	67	39	58.209	Substitution	1	RNF175		55	55	1354.77	-1
3	chr4:187702496-187702496	NC_000004.12:g.187702496C>T	XR_939605.1:n.89157C>T XR_939606.1:n.88576C>T XR_939609.1:n.53369C>T XR_939607.1:n.30475C>T XR_939608.1:n.30475C>T XR_939610.1:n.20171C>T	overlap	C	T	56	22	39.2857	Substitution	1		AC097521.1,AC097521.1	52	52	706.77	-1
3	chr5:2200947-2200947	NC_000005.10:g.2200947T>C		overlap	T	C	68	30	44.1176	Substitution	1			51	52	1019.77	-1
3	chr5:17599986-17599986	NC_000005.10:g.17599986C>G		SRS+	C	G	72	43	59.7222	Substitution	1	TAF11L11		39	39	1507.77	-1
3	chr5:90584105-90584105	NC_000005.10:g.90584105A>C	NM_032119.3:c.22+25188A>C NR_003149.1:n.118+25188A>C XM_011543679.1:c.22+25188A>C XM_011543678.1:c.22+25188A>C XM_011543675.1:c.22+25188A>C XM_011543676.1:c.22+25188A>C NM_032119.3:c.22+25188A>C NR_003149.1:n.118+25188A>C	SRS-unique	A	C	80	18	22.5	Substitution	1	ADGRV1		0	0	367.77	-1
3	chr5:107548586-107548586	NC_000005.10:g.107548586A>G	NM_001962.2:c.126-121077T>C XM_006714565.1:c.126-121077T>C	overlap	A	G	90	44	48.8889	Substitution	1	EFNA5		54	55	1494.77	-1
3	chr5:135453422-135453422	NC_000005.10:g.135453422A>T	NM_001099221.1:c.-1224T>A	overlap	A	T	75	40	53.3333	Substitution	1		AC022092.1	57	58	1357.77	-1
3	chr5:169060614-169060614	NC_000005.10:g.169060614G>A	NM_001271946.1:c.413+132865C>T NM_003062.3:c.413+132865C>T XR_427809.1:n.523+132865C>T	overlap	G	A	68	38	55.8824	Substitution	1	SLIT3		58	59	1349.77	-1
3	chr6:11256785-11256785	NC_000006.12:g.11256785A>C	NM_001142393.1:c.13-43058T>G NR_073131.1:n.469-43058T>G XR_427876.1:n.-4772T>G	SRS-unique	A	C	63	16	25.3968	Substitution	1	NEDD9	AL139807.1	0	0	429.73	-1
3	chr6:20146902-20146902	NC_000006.12:g.20146902T>G	XM_006714999.1:c.228-2587A>C NM_001080480.2:c.324-2587A>C NR_073465.1:n.330-2587A>C XR_926070.1:n.65501A>C XM_006715000.2:c.324-2587A>C XM_011514313.1:c.324-2587A>C XR_926071.1:n.65501A>C XM_006715000.1:c.324-2587A>C	SRS-unique	T	G	74	19	25.6757	Substitution	1	MBOAT1		0	0	371.77	No variant
3	chr6:40718458-40718458	NC_000006.12:g.40718458T>G	XR_926786.1:n.-3089A>C XR_242017.1:n.-3089A>C XR_926788.1:n.2919T>G XR_926789.1:n.2919T>G XR_926787.1:n.-2096T>G	SRS-unique	T	G	72	15	20.8333	Substitution	1	AL583854.1		0	0	152.77	-1
3	chr6:47957259-47957259	NC_000006.12:g.47957259A>G	XM_011514640.1:c.-102+51326T>C XM_011514639.1:c.148+51375T>C XM_011514636.1:c.1072+51375T>C XM_011514637.1:c.898+51375T>C NM_001013732.3:c.907+51375T>C NM_207499.2:c.907+51375T>C XM_006715099.1:c.898+51375T>C	overlap	A	G	73	38	52.0548	Substitution	1	PTCHD4		47	47	1125.77	-1
3	chr6:62139757-62139757	NC_000006.12:g.62139757C>T	XM_006715355.1:c.219+37428G>A XR_942323.1:n.146434G>A XR_427965.2:n.146434G>A XR_427965.1:n.461+37428G>A NM_152688.2:c.219+37428G>A XM_011535516.1:c.219+37428G>A XM_011535518.1:c.219+37428G>A XM_006715354.1:c.219+37428G>A XM_011535517.1:c.219+37428G>A XM_011535519.1:c.219+37428G>A XM_011535520.1:c.219+37428G>A XM_011535515.1:c.219+37428G>A	overlap	C	T	71	31	43.662	Substitution	1	KHDRBS2		50	51	1039.77	-1
3	chr6:69030959-69030959	NC_000006.12:g.69030959T>C	XM_005248753.1:c.2107+12460T>C XM_005248752.1:c.2107+12460T>C XM_006715534.1:c.2107+12460T>C NM_001704.2:c.2107+12460T>C XM_011536013.1:c.2107+12460T>C XM_011536012.1:c.2107+12460T>C XM_005248752.2:c.2107+12460T>C XM_006715534.2:c.2107+12460T>C XM_011536008.1:c.2107+12460T>C NM_001704.2:c.2107+12460T>C XM_011536009.1:c.1342+12460T>C XM_011536010.1:c.1108+12460T>C XM_011536011.1:c.343+12460T>C	overlap	T	C	68	30	44.1176	Substitution	1	ADGRB3		30	30	966.77	-1
3	chr6:75586195-75586195	NC_000006.12:g.75586195A>C		overlap	A	C	78	42	53.8462	Substitution	1		H3P27	41	41	1620.77	-1
3	chr6:77653469-77653469	NC_000006.12:g.77653469G>A	XM_006715298.2:c.-15+2762G>A XM_006715298.1:c.-15+2762G>A XM_005248773.2:c.-15+377G>A XM_005248773.1:c.-15+377G>A	overlap	G	A	73	43	58.9041	Substitution	1	MEI4		55	55	1532.77	-1
3	chr6:89855049-89855049	NC_000006.12:g.89855049G>C	NM_001137667.1:c.225+132G>C NM_001137668.1:c.225+132G>C NM_012115.3:c.225+132G>C	overlap	G	C	64	32	50	Substitution	1	CASP8AP2		57	58	1068.77	-1
3	chr6:104463121-104463121	NC_000006.12:g.104463121A>C		SRS-unique	A	C	73	17	23.2877	Substitution	1			0	0	158.77	-1
3	chr6:109527611-109527611	NC_000006.12:g.109527620del	XM_011535558.1:c.1461+1391del XM_011535553.1:c.3633+1391del XM_006715376.2:c.3849+1391del XM_011535550.1:c.3849+1391del XM_011535551.1:c.3750+1391del XM_011535554.1:c.3528+1391del XM_011535552.1:c.3633+1391del NM_001145128.2:c.3633+1391del XM_006715376.1:c.3633+1391del XR_942337.1:n.163525del XR_942338.1:n.163525del XM_011535555.1:c.3849+1391del XM_011535556.1:c.3849+1391del	SRS-unique	A		91	58	63.7363	Deletion	1	AK9		0	0	1339.73	-1
3	chr6:124854924-124854924	NC_000006.12:g.124854924T>C		overlap	T	C	84	43	51.1905	Substitution	1		RNF217-AS1,RNF217-AS1,RNF217-AS1,RNF217-AS1	58	58	1413.77	-1
3	chr6:165874176-165874176	NC_000006.12:g.165874176A>C		SRS-unique	A	C	83	20	24.0964	Substitution	1	PDE10A		0	0	119.77	-1
3	chr7:9871075-9871075	NC_000007.14:g.9871086dup	XR_927024.1:n.58471dup XR_927025.1:n.214385dup XR_927026.1:n.58471dup	SRS-unique		T	67	36	53.7313	Insertion	1			0	0	725.73	No variant
3	chr7:13130973-13130973	NC_000007.14:g.13130973G>A	XR_927046.1:n.38868G>A	SRS+	G	A	73	38	52.0548	Substitution	1		AC011287.1,AC011287.1,AC011287.1,AC011287.1	56	56	1189.77	-1
3	chr7:15478861-15478861	NC_000007.14:g.15478861T>A	XM_011515402.1:c.410-47753A>T NM_001004320.1:c.410-47753A>T XM_006715731.2:c.410-47753A>T XM_006715731.1:c.410-47753A>T XM_006715730.1:c.410-47753A>T XM_011515403.1:c.410-47753A>T	overlap	T	A	65	19	29.2308	Substitution	1	AGMO		57	58	564.77	-1
3	chr7:25766924-25766924	NC_000007.14:g.25766924C>T	XR_927107.1:n.10273G>A	overlap	C	T	79	41	51.8987	Substitution	1			58	58	1402.77	-1
3	chr7:42416615-42416615	NC_000007.14:g.42416615T>C		overlap	T	C	78	36	46.1538	Substitution	1			46	46	1194.77	-1
3	chr7:69062691-69062691	NC_000007.14:g.69062691C>T		overlap	C	T	65	37	56.9231	Substitution	1			57	58	1294.77	-1
3	chr7:74003028-74003028	NC_000007.14:g.74003028A>G		overlap	A	G	77	25	32.4675	Substitution	1			34	34	785.77	-1
3	chr7:83155313-83155313	NC_000007.14:g.83155313T>G	NM_033026.5:c.1328A>C XM_006715926.1:c.1328A>C NM_014510.2:c.1328A>C	overlap	T	G	76	37	48.6842	Substitution	1	PCLO		57	58	1271.77	-1
3	chr8:19439603-19439603	NC_000008.11:g.19439603T>G	XM_011544585.1:c.209+227A>C XM_006716365.1:c.443+227A>C XM_006716364.1:c.953+227A>C XM_006716364.2:c.953+227A>C XM_011544583.1:c.953+227A>C XM_006716358.1:c.953+227A>C NM_001130518.1:c.953+227A>C XM_006716358.2:c.953+227A>C XM_006716359.1:c.953+227A>C XM_006716360.1:c.953+227A>C XM_006716361.1:c.953+227A>C XM_006716359.2:c.953+227A>C XM_006716360.2:c.953+227A>C XM_006716361.2:c.953+227A>C XM_0115…	overlap	T	G	77	43	55.8442	Substitution	1	CSGALNACT1		58	58	1469.77	-1
3	chr8:50188076-50188076	NC_000008.11:g.50188076G>T	NM_001287813.1:c.-28+15441G>T XM_011517550.1:c.-28+15441G>T XM_006716456.1:c.-28+15441G>T XM_011517545.1:c.-28+15441G>T XM_011517546.1:c.-27-206136G>T XM_011517548.1:c.-28+15441G>T NM_001287814.1:c.-27-206136G>T NM_018967.3:c.-28+15441G>T	overlap	G	T	77	42	54.5455	Substitution	1	SNTG1		58	59	1424.77	-1
3	chr8:62384049-62384049	NC_000008.11:g.62384049G>C	XM_011517513.1:c.54+134922G>C XM_011517512.1:c.54+134922G>C XM_005251217.1:c.54+134922G>C XM_011517511.1:c.54+134922G>C NM_001304533.1:c.54+134922G>C XM_005251216.1:c.54+134922G>C NM_173688.2:c.54+134922G>C NR_130764.1:n.186+134922G>C XR_242456.1:n.186+134922G>C	overlap	G	C	72	29	40.2778	Substitution	1	NKAIN3		48	48	935.77	-1
3	chr8:73900543-73900543	NC_000008.11:g.73900543G>T	XR_242484.2:n.21539G>T XR_428361.2:n.21539G>T XR_929050.1:n.21539G>T XR_242484.1:n.436-4127G>T XR_428361.1:n.551-4127G>T	overlap	G	T	52	24	46.1538	Substitution	1	GYG1P1		65	67	773.77	-1
3	chr8:105156824-105156824	NC_000008.11:g.105156826del	XR_242418.1:n.67+10592del XR_242418.2:n.31948del	overlap	A		84	44	52.381	Deletion	1		AC021546.1	64	65	1278.73	-1
3	chr9:7557738-7557738	NC_000009.12:g.7557738A>C		SRS-unique	A	C	65	13	20	Substitution	1			0	0	119.77	-1
3	chr9:9637968-9637968	NC_000009.12:g.9637968A>C	XM_011517992.1:c.-286-63187T>G XM_011517980.1:c.-286-63187T>G NM_002839.3:c.-286-63187T>G	SRS-unique	A	C	89	20	22.4719	Substitution	1	PTPRD		0	0	201.77	No variant
3	chr9:35094542-35094542	NC_000009.12:g.35094542A>C	XM_005251619.1:c.512-183T>G XM_011518056.1:c.512-183T>G NM_001201484.1:c.512-183T>G NM_032634.3:c.512-183T>G XM_005251619.2:c.512-183T>G NM_152850.3:c.512-183T>G XR_242515.1:n.533-183T>G	SRS-unique	A	C	70	14	20	Substitution	1	PIGO		0	0	245.77	-1
3	chr9:65382028-65382028	NC_000009.12:g.65382033dup	XR_950677.1:n.-1282dup XR_950676.1:n.-3580dup	SRS-unique		A	45	16	35.5556	Insertion	1	FP326651.2		0	0	336.73	-1
3	chr9:90461828-90461828	NC_000009.12:g.90461828C>T	NR_034157.1:n.*604G>A NR_034157.1:n.*604G>A	overlap	C	T	90	41	45.5556	Substitution	1	LINC01501		44	44	1369.77	-1
3	chr9:96795979-96795979	NC_000009.12:g.96795979T>G		SRS-unique	T	G	73	16	21.9178	Substitution	1			0	0	60.77	-1
3	chr9:98198878-98198878	NC_000009.12:g.98198878A>C	NM_001267572.1:c.*503T>G NM_001267571.1:c.*503T>G NM_018421.3:c.*503T>G NR_051978.1:n.*120T>G XM_011518843.1:c.*503T>G XR_929823.1:n.*155T>G	SRS-unique	A	C	97	20	20.6186	Substitution	1	TBC1D2		0	0	98.77	-1
3	chr9:113345506-113345506	NC_000009.12:g.113345506C>T	NM_017688.2:c.-4074C>T XM_005252063.2:c.-4074C>T XM_006717149.1:c.-4074C>T XM_006717149.2:c.-4074C>T XM_005252062.3:c.-4074C>T XM_005252062.2:c.-4074C>T	SRS+	C	T	68	37	54.4118	Substitution	1	BSPRY		58	58	1261.77	-1
3	chr9:118717336-118717336	NC_000009.12:g.118717336T>G	XR_930303.1:n.15456A>C XR_930298.1:n.15401A>C XR_930300.1:n.15401A>C XR_930302.1:n.15401A>C XR_930299.1:n.15403A>C XR_930301.1:n.15403A>C XR_428592.2:n.15456A>C XR_428593.2:n.15456A>C XR_428592.1:n.36-11379A>C XR_428593.1:n.36-11379A>C	SRS-unique	T	G	80	16	20	Substitution	1		AL355592.1	0	0	398.77	No variant
3	chr9:123340469-123340469	NC_000009.12:g.123340469C>A		overlap	C	A	74	38	51.3514	Substitution	1			61	61	1300.77	-1
3	chr9:135786170-135786170	NC_000009.12:g.135786190_135786194dup	NM_001272003.1:c.3043-7_3043-3dup NM_020822.2:c.3178-7_3178-3dup XM_011518877.1:c.3313-7_3313-3dup XM_011518878.1:c.3322-7_3322-3dup XM_011518879.1:c.3313-7_3313-3dup XM_011518880.1:c.3079-7_3079-3dup XM_006717193.1:c.2926-7_2926-3dup XM_006717194.1:c.2659-7_2659-3dup XM_011518881.1:c.2668-7_2668-3dup	SRS+		GCCCT	69	30	43.4783	Insertion	5	KCNT1		33	34	901.73	-1
3	chr10:9737877-9737877	NC_000010.11:g.9737877G>A	XR_930646.1:n.65736C>T XR_930645.1:n.125972C>T XR_930643.1:n.140204C>T XR_930644.1:n.140204C>T	overlap	G	A	78	32	41.0256	Substitution	1			61	61	1009.77	-1
3	chr10:39027303-39027303	NC_000010.11:g.39027303C>A		overlap	C	A	59	21	35.5932	Substitution	1			34	34	632.77	-1
3	chr10:60223942-60223942	NC_000010.11:g.60223954dup	NM_020987.3:c.898-10444dup NM_001204404.1:c.847-10444dup NM_001204403.1:c.880-10444dup XM_006717787.1:c.787-10444dup XM_005269715.1:c.898-10444dup XM_005269716.1:c.898-10444dup XM_006717782.1:c.898-10444dup XM_006717783.1:c.898-10444dup XM_006717785.1:c.898-10444dup XM_006717786.1:c.898-10444dup XM_006717791.1:c.898-10444dup XM_006717793.1:c.898-10444dup XM_006717795.1:c.898-10444dup XM_006717796…	SRS-unique		T	75	30	40	Insertion	1	ANK3		0	0	511.73	-1
3	chr10:80573368-80573368	NC_000010.11:g.80573368T>C	NM_207372.2:c.495+1790T>C NM_001145719.1:c.348+1790T>C	overlap	T	C	57	28	49.1228	Substitution	1	SH2D4B		62	62	969.77	-1
3	chr10:133526451-133526451	NC_000010.11:g.133526451C>T	NM_000773.3:c.-945C>T	overlap	C	T	72	31	43.0556	Substitution	1	CYP2E1	AL161645.1	61	62	1050.77	-1
3	chr11:1533576-1533576	NC_000011.10:g.1533576G>A		overlap	G	A	73	37	50.6849	Substitution	1			54	54	1221.77	-1
3	chr11:6296557-6296557	NC_000011.10:g.6296557T>G		overlap	T	G	45	24	53.3333	Substitution	1	AC068733.2		59	59	795.77	-1
3	chr11:33499621-33499621	NC_000011.10:g.33499621G>T	XM_005252847.2:c.239-42181G>T XM_011519970.1:c.239-42181G>T	overlap	G	T	70	36	51.4286	Substitution	1	KIAA1549L		57	58	1224.77	-1
3	chr11:44995397-44995397	NC_000011.10:g.44995397T>G	XR_931238.1:n.12779A>C	SRS-unique	T	G	60	15	25	Substitution	1			0	0	135.77	No variant
3	chr11:50067928-50067928	NC_000011.10:g.50067928A>C	XR_931260.1:n.*2403T>G	SRS-unique	A	C	77	18	23.3766	Substitution	1			0	0	538.77	-1
3	chr11:82049308-82049308	NC_000011.10:g.82049308A>G	XR_247273.1:n.814-33574T>C NR_120571.1:n.814-33574T>C	SRS+	A	G	54	15	27.7778	Substitution	1		MIR4300HG,MIR4300HG	11	12	435.77	-1
3	chr11:92621449-92621449	NC_000011.10:g.92621449T>G	XM_006718764.1:c.278-75935T>G XM_011542584.1:c.3653-75935T>G NM_001008781.2:c.3608-75935T>G	SRS-unique	T	G	83	17	20.4819	Substitution	1	FAT3		0	0	96.77	No variant
3	chr11:101825502-101825502	NC_000011.10:g.101825502A>T		SRS+	A	T	70	28	40	Substitution	1			56	56	862.77	-1
3	chr12:2240272-2240272	NC_000012.12:g.2240272G>A	XM_006719017.1:c.567+119842G>A XM_011521020.1:c.567+119842G>A XM_011521021.1:c.477+119842G>A XM_011521022.1:c.477+119842G>A XM_011521023.1:c.477+119842G>A LRG_334t1:c.477+119842G>A LRG_334t2:c.477+119842G>A LRG_334t3:c.477+119842G>A LRG_334t4:c.477+119842G>A NM_000719.6:c.477+119842G>A NM_001129827.1:c.477+119842G>A NM_001129829.1:c.477+119842G>A NM_001129830.1:c.477+119842G>A NM_001129831.1:c.47…	overlap	G	A	89	35	39.3258	Substitution	1	CACNA1C		66	67	1153.77	-1
3	chr12:19453338-19453338	NC_000012.12:g.19453338G>A	XM_011520560.1:c.672-9172G>A XR_242886.2:n.880-9172G>A XM_006719031.1:c.672-9172G>A XM_006719031.2:c.672-9172G>A NM_001114176.1:c.672-9172G>A NM_153207.4:c.672-9172G>A NM_001267043.1:c.24-9172G>A	overlap	G	A	51	28	54.902	Substitution	1	AEBP2		56	56	932.77	-1
3	chr12:34212801-34212801	NC_000012.12:g.34212801A>C		SRS-unique	A	C	61	14	22.9508	Substitution	1		AC140847.2,AC140847.2	0	0	158.77	-1
3	chr12:34212802-34212802	NC_000012.12:g.34212802A>C		SRS-unique	A	C	61	16	26.2295	Substitution	1		AC140847.2,AC140847.2	0	0	376.77	-1
3	chr12:50706747-50706747	NC_000012.12:g.50706747G>C	XM_005269044.1:c.2537+82G>C NM_173602.2:c.2534+82G>C XM_006719520.2:c.2564+82G>C XM_006719521.2:c.2351+82G>C XM_011538594.1:c.2567+82G>C XM_011538595.1:c.2399+82G>C XM_011538596.1:c.2354+82G>C XM_006719520.1:c.2564+82G>C XM_006719521.1:c.2351+82G>C XM_006719522.2:c.2183+82G>C XM_006719522.1:c.2183+82G>C	SRS-unique	G	C	77	23	29.8701	Substitution	1	DIP2B		0	0	623.77	-1
3	chr12:51830887-51830887	NC_000012.12:g.51830887T>A	NM_001013690.4:c.-12+870A>T XM_011538346.1:c.110-8463A>T XM_005268870.2:c.-11-8463A>T XM_005268870.1:c.-11-8463A>T	SRS-unique	T	A	85	39	45.8824	Substitution	1	FIGNL2	AC068987.2,AC068987.2	0	0	1300.77	-1
3	chr12:69592779-69592779	NC_000012.12:g.69592779T>C	NM_006431.2:c.751-197T>C NM_001198842.1:c.610-197T>C	overlap	T	C	64	30	46.875	Substitution	1	CCT2		53	53	980.77	-1
3	chr12:102760368-102760368	NC_000012.12:g.102760368A>G		overlap	A	G	75	32	42.6667	Substitution	1			54	55	1015.77	-1
3	chr13:19165555-19165555	NC_000013.11:g.19165555G>A		SRS+	G	A	90	44	48.8889	Substitution	1		SMPD4P2	62	62	1470.77	-1
3	chr13:20877038-20877038	NC_000013.11:g.20877038C>T	NM_022459.4:c.70-8337G>A XM_005266503.2:c.70-8337G>A XM_011535198.1:c.-329-8337G>A XM_011535197.1:c.-324-8337G>A XM_005266502.1:c.-308-8337G>A XM_005266503.3:c.70-8337G>A	overlap	C	T	76	26	34.2105	Substitution	1	XPO4		58	58	785.77	-1
3	chr13:75255660-75255660	NC_000013.11:g.75255660C>T		overlap	C	T	74	38	51.3514	Substitution	1	LINC01078		50	51	1249.77	-1
3	chr13:90406350-90406350	NC_000013.11:g.90406356del		SRS-unique	A		80	36	45	Deletion	1			0	0	822.73	-1
3	chr15:63920346-63920346	NC_000015.10:g.63920346T>G	NM_014326.3:c.858+4470A>C XM_006720450.1:c.867+4470A>C XM_011521420.1:c.572+2690A>C XM_006720452.1:c.701+2690A>C XM_006720452.2:c.701+2690A>C XM_006720453.1:c.701+2690A>C XM_006720453.2:c.701+2690A>C XM_011521419.1:c.701+2690A>C XM_011521410.1:c.1166+2690A>C XM_011521414.1:c.858+4470A>C XM_011521417.1:c.812+5595A>C XM_005254268.2:c.867+4470A>C XM_006720449.1:c.867+4470A>C XM_005254270.2:c.821+559…	SRS-unique	T	G	52	11	21.1538	Substitution	1	DAPK2		0	0	97.77	No variant
3	chr15:68731290-68731290	NC_000015.10:g.68731290G>A	XM_005254124.1:c.*5316G>A NM_006091.4:c.*5316G>A XM_011521159.1:c.*5316G>A NM_001190456.1:c.*5316G>A NM_001190457.1:c.*5316G>A XM_005254125.1:c.*5316G>A	overlap	G	A	70	39	55.7143	Substitution	1	CORO2B		57	57	1341.77	-1
3	chr15:81027563-81027563	NC_000015.10:g.81027563T>G		SRS-unique	T	G	82	23	28.0488	Substitution	1			0	0	421.77	-1
3	chr15:81724345-81724345	NC_000015.10:g.81724345A>C	XR_429580.1:n.110-15258T>G	SRS-unique	A	C	68	16	23.5294	Substitution	1		AC060809.1,AC104041.1,AC104041.1,AC104041.1	0	0	221.77	-1
3	chr16:5218828-5218828	NC_000016.10:g.5218828G>A	XR_933034.1:n.20372G>A XR_933033.1:n.1865C>T XR_933032.1:n.1865C>T	overlap	G	A	82	43	52.439	Substitution	1		LINC02164,AC074051.4	53	53	1422.77	-1
3	chr16:75124167-75124167	NC_000016.10:g.75124179dup	XR_429774.1:n.20+2790dup XR_429772.1:n.-3389dup	SRS-unique		T	46	24	52.1739	Insertion	1		AC099508.2	0	0	459.73	-1
3	chr17:10136935-10136935	NC_000017.11:g.10136935A>C	NM_201433.1:c.183+61273T>G	overlap	A	C	67	26	38.806	Substitution	1	GAS7		59	59	823.77	-1
3	chr17:17824588-17824588	NC_000017.11:g.17824606_17824607dup	NM_001005291.2:c.92-1000_92-999dup NM_004176.4:c.92-4086_92-4085dup XM_006721570.1:c.-1071_-1070dup XM_005256772.2:c.92-4086_92-4085dup XR_429821.1:n.292-4086_292-4085dup XM_011523999.1:c.-5846_-5845dup XM_006721570.2:c.-1071_-1070dup XM_005256772.3:c.92-4086_92-4085dup XR_429821.2:n.12411_12412dup	SRS+		AC	55	25	45.4545	Insertion	2	SREBF1		43	43	683.73	-1
3	chr17:55955295-55955295	NC_000017.11:g.55955295A>G		overlap	A	G	85	42	49.4118	Substitution	1			62	62	1361.77	-1
3	chr17:58796645-58796645	NC_000017.11:g.58796645A>C	NM_014906.4:c.464+40184A>C NR_048561.1:n.593+40184A>C	overlap	A	C	81	26	32.0988	Substitution	1	PPM1E		61	61	683.77	-1
3	chr17:62271352-62271352	NC_000017.11:g.62271352T>C	XR_934896.1:n.-4343T>C NR_027486.1:n.499+5A>G	SRS-unique	T	C	23	5	21.7391	Substitution	1		TBC1D3P2,TBC1D3P2,TBC1D3P2	0	0	101.77	-1
3	chr18:21268353-21268353	NC_000018.10:g.21268353T>C	NM_001142966.1:c.-120+25960T>C XM_011526176.1:c.-10+25960T>C	overlap	T	C	64	29	45.3125	Substitution	1	GREB1L		58	58	954.77	-1
3	chr18:26880219-26880219	NC_000018.10:g.26880219T>G	NR_026908.1:n.54-12652T>G	SRS-unique	T	G	71	16	22.5352	Substitution	1		AQP4-AS1,AQP4-AS1,AQP4-AS1,AQP4-AS1,AQP4-AS1,AQP4-AS1,AQP4-AS1	0	0	176.77	No variant
3	chr18:46712345-46712345	NC_000018.10:g.46712345T>G	XM_006722444.1:c.-92+6473A>C XM_011525937.1:c.-91-7681A>C XM_005258250.2:c.240-7681A>C XM_005258250.1:c.240-7681A>C XM_006722443.1:c.240-7681A>C NM_013305.4:c.132-7681A>C XM_011525936.1:c.132-20090A>C	overlap	T	G	81	45	55.5556	Substitution	1	ST8SIA5		53	54	1573.77	-1
3	chr18:52373561-52373561	NC_000018.10:g.52373561G>A	XM_011525846.1:c.91+32683G>A XM_011525845.1:c.91+32683G>A XM_011525843.1:c.91+32683G>A NM_005215.3:c.91+32683G>A XM_005258204.1:c.91+32683G>A	SRS+	G	A	77	30	38.961	Substitution	1	DCC		27	27	852.77	-1
3	chr18:55645227-55645227	NC_000018.10:g.55645227T>G		SRS-unique	T	G	85	21	24.7059	Substitution	1		AC022031.2	0	0	352.77	No variant
3	chr18:69034343-69034343	NC_000018.10:g.69034343G>A	XM_006722542.1:c.1435-19687G>A XM_006722543.1:c.1435-19687G>A XM_006722546.1:c.1264-19687G>A XM_006722545.1:c.1435-19687G>A NM_001093729.1:c.1435-19687G>A XM_006722544.1:c.1435-19687G>A NM_024781.2:c.1435-19687G>A XM_005266764.1:c.1435-19687G>A XM_005266765.1:c.1435-19687G>A XM_011526171.1:c.1435-19687G>A XM_011526172.1:c.1435-19687G>A XM_011526173.1:c.1435-19687G>A XM_011526174.1:c.1435-19687G>A…	overlap	G	A	90	45	50	Substitution	1	CCDC102B		35	36	1474.77	-1
3	chr19:872379-872379	NC_000019.10:g.872379C>T	XM_006722600.1:c.1906-261G>A NM_005481.2:c.1906-261G>A	SRS-unique	C	T	83	32	38.5542	Substitution	1	MED16		0	0	996.77	True de novo
3	chr19:7467834-7467834	NC_000019.10:g.7467834A>C	XM_006722705.1:c.3480+150A>C XM_006722706.1:c.3480+150A>C XM_006722707.1:c.3432+150A>C XM_006722705.2:c.3480+150A>C XM_006722706.2:c.3480+150A>C XM_011527837.1:c.3675+150A>C XM_005272464.3:c.3675+150A>C XM_011527835.1:c.3675+150A>C XM_011527836.1:c.3675+150A>C XM_011527841.1:c.*4631A>C XM_005272464.2:c.3675+150A>C XM_011527838.1:c.3480+150A>C XM_011527839.1:c.3432+150A>C XM_005272465.2:c.2661+150…	SRS-unique	A	C	97	23	23.7113	Substitution	1	ARHGEF18		0	0	193.77	-1
3	chr19:11246160-11246160	NC_000019.10:g.11246160G>A	NM_018687.6:c.*4473G>A NM_020812.3:c.807-282C>T XM_006722803.1:c.-106-282C>T XM_005260000.1:c.807-282C>T XM_005260001.1:c.807-282C>T XM_006722802.1:c.807-282C>T XM_005260000.2:c.807-282C>T XM_005260001.2:c.807-282C>T XM_011528150.1:c.840-282C>T XM_011528151.1:c.840-282C>T XM_011528152.1:c.840-282C>T XR_936195.1:n.16342C>T XM_011528153.1:c.840-282C>T XR_936196.1:n.16342C>T XR_936197.1:n.16342C>T X…	SRS+	G	A	63	25	39.6825	Substitution	1	DOCK6		60	60	814.77	-1
3	chr19:54497936-54497936	NC_000019.10:g.54497936T>C	NM_002288.5:c.-4983T>C NM_021270.4:c.-4983T>C XM_011526961.1:c.-4983T>C	overlap	T	C	78	45	57.6923	Substitution	1	LAIR2		61	61	1469.77	-1
3	chr20:36500572-36500572	NC_000020.11:g.36500572A>G	NM_014902.5:c.2464A>G XR_430296.2:n.194093A>G NM_014902.4:c.2464A>G XM_011528689.1:c.2473A>G XM_011528688.1:c.2473A>G XR_430296.1:n.2809A>G XM_005260329.2:c.2473A>G NM_001042486.3:c.352A>G NM_001042486.2:c.352A>G XM_005260332.2:c.391A>G XM_005260333.2:c.352A>G XM_005260332.3:c.391A>G XM_005260333.3:c.352A>G XM_011528690.1:c.391A>G XM_011528692.1:c.352A>G XM_011528693.1:c.352A>G NM_183006.2:c.856A…	overlap	A	G	74	27	36.4865	Substitution	1	DLGAP4		61	61	865.77	-1
3	chr20:37930566-37930566	NC_000020.11:g.37930566A>C	NM_080607.2:c.122-1069A>C XM_011528530.1:c.122-1069A>C	SRS-unique	A	C	88	21	23.8636	Substitution	1	VSTM2L		0	0	64.77	-1
3	chr20:39072052-39072052	NC_000020.11:g.39072052T>G		SRS-unique	T	G	68	15	22.0588	Substitution	1			0	0	383.77	-1
3	chr20:43221649-43221649	NC_000020.11:g.43221649A>C		SRS-unique	A	C	76	17	22.3684	Substitution	1	RN7SL666P		0	0	71.77	-1
3	chr20:44846733-44846733	NC_000020.11:g.44846733A>G		overlap	A	G	54	25	46.2963	Substitution	1	PGBD4P2		48	48	853.77	-1
3	chr20:49517421-49517421	NC_000020.11:g.49517421G>A	XR_936821.1:n.101G>A NM_000961.3:c.856-3026C>T	overlap	G	A	65	30	46.1538	Substitution	1	PTGIS		53	54	1008.77	-1
3	chr22:35695251-35695251	NC_000022.11:g.35695251A>G		SRS+	A	G	59	28	47.4576	Substitution	1			50	50	939.77	-1
3	chrX:84482528-84482528	NC_000023.11:g.84482528A>C	NM_001177478.1:c.-28+5496T>G NM_001177479.1:c.-1+5496T>G NM_144657.4:c.1-7131T>G XM_005262081.1:c.1-7131T>G XM_011530864.1:c.-1+5496T>G XM_011530865.1:c.-1+5496T>G XR_244472.1:n.119-7131T>G XR_938391.1:n.19932T>G XR_938392.1:n.19932T>G XM_006724619.1:c.-27-12953T>G XM_011530862.1:c.-1+5496T>G XM_011530863.1:c.1-7131T>G	SRS-unique	A	C	47	12	25.5319	Substitution	1	HDX		0	0	87.77	-1
4	chr1:23600507-23600507	NC_000001.11:g.23600507G>A		overlap	G	A	90	51	56.6667	Substitution	1		MDS2	46	47	1786.77	-1
4	chr1:46212303-46212303	NC_000001.11:g.46212303C>T	LRG_701t1:c.-51+7402G>A NM_001243766.1:c.-51+7402G>A NM_001013615.2:c.199-7396C>T	SRS+	C	T	67	32	47.7612	Substitution	1	LURAP1		45	45	1085.77	-1
4	chr1:50653178-50653178	NC_000001.11:g.50653178A>C	NM_007051.2:c.744+2264T>G	SRS+	A	C	83	46	55.4217	Substitution	1	FAF1		46	43	1489.77	-1
4	chr1:55060177-55060177	NC_000001.11:g.55060177C>T	LRG_275t1:c.1681+514C>T NM_174936.3:c.1681+514C>T NR_110451.1:n.1288+514C>T XM_011541193.1:c.802+514C>T	overlap	C	T	104	44	42.3077	Substitution	1	PCSK9		61	61	1413.77	-1
4	chr1:89280730-89280730	NC_000001.11:g.89280730T>A		overlap	T	A	85	40	47.0588	Substitution	1			40	40	1319.77	-1
4	chr1:153675029-153675029	NC_000001.11:g.153675029G>A	XM_011509585.1:c.-4080G>A XM_005245218.1:c.-4080G>A XM_006711342.1:c.-4080G>A XM_006711343.1:c.-4080G>A NM_000906.3:c.-4080G>A NM_001267809.1:c.-4240C>T NM_004515.3:c.-4107C>T	overlap	G	A	64	35	54.6875	Substitution	1	ILF2		52	52	1089.77	-1
4	chr1:197818248-197818248	NC_000001.11:g.197818248G>A		overlap	G	A	104	52	50	Substitution	1			60	61	1688.77	-1
4	chr1:225446719-225446719	NC_000001.11:g.225446725del	XR_949208.1:n.*1098del	overlap	C		114	50	43.8596	Deletion	1	LINC02765		44	44	1165.73	-1
4	chr2:16893164-16893164	NC_000002.12:g.16893164A>G		SRS+	A	G	72	44	61.1111	Substitution	1			65	65	1596.77	-1
4	chr2:31895629-31895629	NC_000002.12:g.31895629A>G	XM_011532896.1:c.293-12167T>C XR_244937.2:n.114636T>C XM_011532893.1:c.293-12167T>C XM_011532895.1:c.293-12167T>C XM_011532892.1:c.438-3495T>C XM_011532894.1:c.293-12167T>C NM_001137602.2:c.369-3495T>C NM_015955.3:c.438-3495T>C NR_126032.1:n.854+22297T>C NM_001301833.1:c.438-3495T>C NM_001301852.1:c.293-12167T>C NR_126034.1:n.487+22297T>C XR_244937.1:n.473-3495T>C XR_426982.1:n.473-12167T>C NM_00…	overlap	A	G	81	50	61.7284	Substitution	1	MEMO1		61	62	1712.77	-1
4	chr2:134087374-134087374	NC_000002.12:g.134087374G>T		SRS+	G	T	80	35	43.75	Substitution	1			50	51	1160.77	-1
4	chr2:210105374-210105374	NC_000002.12:g.210105389_210105390dup	XR_923844.1:n.-31_-30dup NM_152519.2:c.1231-1089_1231-1088dup XM_011510710.1:c.-418_-417dup XM_005246329.3:c.1231-1089_1231-1088dup XM_011510707.1:c.1231-1089_1231-1088dup XM_006712319.2:c.1231-1089_1231-1088dup XM_005246328.3:c.1330-1089_1330-1088dup XM_005246332.3:c.1330-1089_1330-1088dup XM_011510706.1:c.1231-1089_1231-1088dup XM_005246330.3:c.1231-1089_1231-1088dup XM_005246333.3:c.1231-1089_…	overlap		AT	71	41	57.7465	Insertion	2	KANSL1L		36	35	1270.73	-1
4	chr2:235868194-235868194	NC_000002.12:g.235868206del	NM_001037131.2:c.1051-15139del NM_014914.4:c.1051-15139del XM_006712235.2:c.1051-15139del XM_006712234.2:c.1063-15139del XM_005246059.3:c.1063-15139del XM_006712240.1:c.1063-15139del XM_006712241.1:c.1063-15139del XM_005246058.2:c.1063-15139del XM_005246059.2:c.1063-15139del XM_006712234.1:c.1063-15139del XM_006712235.1:c.1051-15139del XM_006712236.1:c.1063-15139del XM_011510549.1:c.1858-15139del…	SRS-unique	T		68	28	41.1765	Deletion	1	AGAP1		0	0	501.73	-1
4	chr2:241507240-241507240	NC_000002.12:g.241507240C>A	NM_001271978.1:c.30+766G>T NM_001271977.1:c.30+766G>T NM_001271979.1:c.30+766G>T NM_001271980.1:c.30+766G>T NM_001282306.1:c.-143+766G>T NM_001282307.1:c.-253+1203G>T NM_001282308.1:c.-253+1265G>T NM_006374.4:c.30+766G>T NM_001282305.1:c.-253+1983G>T XM_006712197.1:c.30+766G>T XM_011510494.1:c.-143+766G>T XM_011510495.1:c.-143+1983G>T XM_011510496.1:c.30+766G>T XM_011510493.1:c.30+766G>T XM_00671…	overlap	C	A	78	37	47.4359	Substitution	1	STK25		61	61	1166.77	-1
4	chr3:10876142-10876142	NC_000003.12:g.10876142C>T	XM_011534033.1:c.891+1047C>T XM_011534032.1:c.891+1047C>T NM_014229.1:c.891+1047C>T	SRS+	C	T	73	31	42.4658	Substitution	1	SLC6A11		48	48	987.77	-1
4	chr3:18738546-18738546	NC_000003.12:g.18738546T>A		overlap	T	A	94	54	57.4468	Substitution	1		SATB1-AS1,SATB1-AS1,SATB1-AS1	54	54	1887.77	-1
4	chr3:18744964-18744964	NC_000003.12:g.18744964C>A	XR_940635.1:n.-1013C>A XR_940634.1:n.-1013C>A	overlap	C	A	96	43	44.7917	Substitution	1		SATB1-AS1,SATB1-AS1,SATB1-AS1	48	48	1144.77	-1
4	chr3:114461299-114461299	NC_000003.12:g.114461299C>G	XR_241548.2:n.123+7659C>G NR_121661.1:n.48+7659C>G NM_001164347.2:c.-310+39053G>C NM_001164346.2:c.-310+39053G>C NM_001164344.2:c.-310+39053G>C NM_001164345.2:c.-310+39053G>C NR_121662.1:n.177+39053G>C NM_001164343.2:c.-310+39053G>C NM_015642.5:c.-310+39053G>C XM_005247339.1:c.-445+39053G>C XM_005247341.1:c.-444-72194G>C XM_006713577.1:c.-386+39053G>C XM_006713580.1:c.-500+39053G>C XM_005247342.1…	overlap	C	G	67	49	73.1343	Substitution	1	ZBTB20	ZBTB20-AS5,ZBTB20-AS5	55	55	1760.77	-1
4	chr3:162249694-162249694	NC_000003.12:g.162249694C>T		overlap	C	T	80	45	56.25	Substitution	1			53	54	1598.77	-1
4	chr3:163374206-163374213	NC_000003.12:g.163374207_163374214del	XR_924656.1:n.70017_70024del XR_924654.1:n.70017_70024del XR_924655.1:n.70017_70024del	SRS-unique	ATATATAG		61	33	54.0984	Deletion	8			0	0	914.73	-1
4	chr3:180900099-180900099	NC_000003.12:g.180900099A>T		overlap	A	T	73	27	36.9863	Substitution	1			60	59	866.77	-1
4	chr3:193824475-193824475	NC_000003.12:g.193824475A>G		overlap	A	G	85	39	45.8824	Substitution	1			48	48	1279.77	-1
4	chr4:6845148-6845148	NC_000004.12:g.6845148C>G	XM_006713935.2:c.369+2944C>G XM_011513597.1:c.369+2944C>G NM_001100590.1:c.369+2944C>G NM_014743.2:c.369+2944C>G XM_006713935.1:c.369+2944C>G XM_006713934.1:c.369+2944C>G XM_011513598.1:c.48+2944C>G	overlap	C	G	59	22	37.2881	Substitution	1	KIAA0232		42	43	710.77	-1
4	chr4:17025175-17025175	NC_000004.12:g.17025175G>A		SRS+	G	A	79	45	56.962	Substitution	1		AC106894.1	54	55	1732.77	-1
4	chr4:39793604-39793604	NC_000004.12:g.39793604G>A		overlap	G	A	68	36	52.9412	Substitution	1			60	60	1198.77	-1
4	chr4:43700047-43700047	NC_000004.12:g.43700047C>T		overlap	C	T	80	31	38.75	Substitution	1			64	65	973.77	-1
4	chr4:80959905-80959905	NC_000004.12:g.80959905A>G	XM_011531813.1:c.543-3612A>G XM_011531811.1:c.673-3612A>G XM_005262883.1:c.477-3612A>G NM_001206997.1:c.658-3612A>G NM_152770.2:c.607-3612A>G XM_011531812.1:c.490-3612A>G XM_006714169.1:c.277-3612A>G	SRS+	A	G	89	48	53.9326	Substitution	1	CFAP299		27	28	1696.77	-1
4	chr4:136155218-136155218	NC_000004.12:g.136155218C>A		overlap	C	A	79	35	44.3038	Substitution	1		AC018680.1	57	57	1175.77	-1
4	chr5:62039891-62039891	NC_000005.10:g.62039891G>C		overlap	G	C	89	53	59.5506	Substitution	1			50	51	1708.77	-1
4	chr5:96038525-96038525	NC_000005.10:g.96038525C>T	NR_130776.1:n.36+76489C>T XR_948598.1:n.33943G>A XR_427743.1:n.43+76489C>T	overlap	C	T	67	41	61.194	Substitution	1		AC104123.1,AC104123.1	64	65	1472.77	-1
4	chr5:152455059-152455059	NC_000005.10:g.152455059G>T		overlap	G	T	82	40	48.7805	Substitution	1		AC008571.2	50	51	1268.77	-1
4	chr6:56542885-56542885	NC_000006.12:g.56542885A>C	NM_015548.4:c.8740-5945T>G NM_183380.3:c.9718-5945T>G NM_001144770.1:c.9838-5945T>G NM_001144769.2:c.10252-5945T>G XM_005249324.1:c.14998-5945T>G XM_005249316.1:c.16324-5945T>G XM_005249322.3:c.16054-5945T>G XM_005249322.2:c.16054-5945T>G XM_005249320.3:c.16075-5945T>G XM_005249320.2:c.16075-5945T>G XM_005249323.2:c.15976-5945T>G XM_011514826.1:c.15976-5945T>G XM_005249323.1:c.15976-5945T>G XM_00…	overlap	A	C	93	56	60.2151	Substitution	1	DST		57	57	1959.77	-1
4	chr6:129179348-129179348	NC_000006.12:g.129179348A>T	LRG_409t1:c.1467+1482A>T NM_000426.3:c.1467+1482A>T NM_001079823.1:c.1467+1482A>T XM_005266981.1:c.1467+1482A>T XM_005266982.1:c.1467+1482A>T XM_005266981.2:c.1467+1482A>T XM_005266982.2:c.1467+1482A>T XM_011535820.1:c.1467+1482A>T	overlap	A	T	86	34	39.5349	Substitution	1	LAMA2		58	59	1043.77	-1
4	chr6:129744290-129744290	NC_000006.12:g.129744290A>C		overlap	A	C	70	30	42.8571	Substitution	1			51	51	983.77	-1
4	chr6:131418976-131418976	NC_000006.12:g.131418976A>C		overlap	A	C	81	42	51.8519	Substitution	1			60	61	1450.77	-1
4	chr6:159176556-159176556	NC_000006.12:g.159176556G>A	NM_032532.2:c.109+6851G>A XM_011536190.1:c.109+6851G>A XM_011536191.1:c.109+6851G>A	overlap	G	A	91	49	53.8462	Substitution	1	FNDC1		49	50	1673.77	-1
4	chr7:49559520-49559520	NC_000007.14:g.49559520C>T		SRS+	C	T	80	39	48.75	Substitution	1		AC092448.1	32	32	1348.77	-1
4	chr7:53071243-53071243	NC_000007.14:g.53071243T>C		overlap	T	C	81	37	45.679	Substitution	1			47	48	1176.77	-1
4	chr7:57229442-57229442	NC_000007.14:g.57229442T>G		SRS+	T	G	78	23	29.4872	Substitution	1	RNU7-157P		18	19	647.77	-1
4	chr7:59429844-59429844	NC_000007.14:g.59429844G>T		SRS-unique	G	T	65	13	20	Substitution	1			0	0	191.77	-1
4	chr7:78905246-78905246	NC_000007.14:g.78905246T>C	XM_011516718.1:c.418+101844A>G NM_001301128.1:c.418+101844A>G NM_012301.3:c.418+101844A>G XM_005250725.2:c.418+101844A>G XM_011516723.1:c.418+101844A>G XM_011516724.1:c.418+101844A>G XM_011516725.1:c.418+101844A>G	SRS+	T	C	80	31	38.75	Substitution	1	MAGI2		61	61	930.77	-1
4	chr7:123107066-123107066	NC_000007.14:g.123107066T>A		overlap	T	A	86	41	47.6744	Substitution	1	AC073311.1		62	62	1262.77	-1
4	chr7:152731090-152731090	NC_000007.14:g.152731090A>G		overlap	A	G	81	41	50.6173	Substitution	1			56	57	1382.77	-1
4	chr8:96408254-96408254	NC_000008.11:g.96408254G>A		overlap	G	A	72	41	56.9444	Substitution	1			66	65	1419.77	-1
4	chr8:123774463-123774463	NC_000008.11:g.123774463A>T	XM_005250806.1:c.157+299A>T XM_005250806.2:c.157+299A>T XM_011516869.1:c.-577+299A>T NM_144963.2:c.157+299A>T	overlap	A	T	100	45	45	Substitution	1	FAM91A1		55	55	1538.77	-1
4	chr9:23963844-23963844	NC_000009.12:g.23963844A>G		overlap	A	G	87	42	48.2759	Substitution	1			31	31	1432.77	-1
4	chr9:36611841-36611841	NC_000009.12:g.36611841C>T	NM_001256685.1:c.666+4168C>T NM_001256687.1:c.522+4168C>T NM_001256688.1:c.453+4168C>T NM_001256689.1:c.570+4168C>T NM_001256690.1:c.453+4168C>T NM_001256691.1:c.426+4168C>T NM_001256692.1:c.273+4168C>T NM_001256693.1:c.84+4168C>T NM_014791.3:c.666+4168C>T NR_046337.1:n.887+4168C>T XM_011518077.1:c.666+4168C>T XM_011518076.1:c.666+4168C>T XM_011518078.1:c.666+4168C>T XM_011518081.1:c.570+4168C>T …	overlap	C	T	70	27	38.5714	Substitution	1	MELK		38	38	865.77	-1
4	chr10:43125792-43125792	NC_000010.11:g.43125792C>T	XM_011540027.1:c.3040-783C>T LRG_518t2:c.3040-783C>T NM_020630.4:c.3040-783C>T LRG_518t1:c.3040-783C>T NM_020975.4:c.3040-783C>T XM_006717936.1:c.3319-783C>T	SRS-unique	C	T	88	41	46.5909	Substitution	1	RET		0	0	1359.77	True de novo
4	chr10:71234758-71234758	NC_000010.11:g.71234758C>T	NM_001244889.1:c.79+21694C>T NM_170744.4:c.79+21694C>T XR_945617.1:n.22224C>T	overlap	C	T	87	42	48.2759	Substitution	1	UNC5B		51	51	1356.77	-1
4	chr10:79905848-79905848	NC_000010.11:g.79905848A>C	NR_033857.1:n.153-724A>C NR_033857.1:n.153-724A>C	overlap	A	C	75	49	65.3333	Substitution	1		AL512662.2	61	61	1731.77	-1
4	chr10:95910171-95910171	NC_000010.11:g.95910171T>G	NR_038444.1:n.297-33511A>C NM_001130446.2:c.-103-1130T>G XR_246166.2:n.-2088A>C XR_428786.1:n.-2088A>C	overlap	T	G	84	38	45.2381	Substitution	1	CC2D2B	ENTPD1-AS1,ENTPD1-AS1,ENTPD1-AS1	43	44	1106.77	-1
4	chr10:123463144-123463144	NC_000010.11:g.123463144C>T	XR_946400.1:n.110459C>T XR_946399.1:n.108340C>T XR_946402.1:n.108340C>T XR_946403.1:n.108340C>T XR_946405.1:n.108340C>T XR_946408.1:n.108340C>T XR_946413.1:n.108340C>T XR_946412.1:n.34121C>T XR_946417.1:n.34121C>T	SRS+	C	T	89	43	48.3146	Substitution	1		LINC02641,LINC02641,LINC02641,LINC02641,LINC02641	39	40	1366.77	-1
4	chr11:17988468-17988468	NC_000011.10:g.17988468C>T	NM_012139.3:c.844+129G>A NR_104040.1:n.996+129G>A NR_104041.1:n.996+129G>A	overlap	C	T	61	34	55.7377	Substitution	1	SERGEF		42	42	1176.77	-1
4	chr11:37278607-37278607	NC_000011.10:g.37278607C>G		overlap	C	G	61	35	57.377	Substitution	1			39	39	1211.77	-1
4	chr11:60769212-60769212	NC_000011.10:g.60769212G>A	NM_001098835.1:c.348+1557G>A NM_001278242.1:c.226-2079G>A NM_152717.2:c.69+1557G>A NR_103481.1:n.534+1557G>A XM_011544812.1:c.348+1557G>A XM_006718458.2:c.226-4180G>A XM_006718459.2:c.69+1557G>A XM_006718458.1:c.226-4180G>A XM_006718459.1:c.69+1557G>A XM_011544814.1:c.69+1557G>A XM_011544813.1:c.-2855G>A	overlap	G	A	86	37	43.0233	Substitution	1	MS4A15		61	61	1245.77	-1
4	chr12:4532838-4532838	NC_000012.12:g.4532838G>A	NM_001304811.1:c.324+1319C>T NM_020374.3:c.324+1319C>T XM_011520986.1:c.-196+1319C>T XM_005253716.1:c.324+1319C>T NM_020374.2:c.324+1319C>T XM_006718992.2:c.324+1319C>T XM_006718992.1:c.324+1319C>T	overlap	G	A	83	43	51.8072	Substitution	1	C12orf4		56	57	1312.77	-1
4	chr12:53710267-53710267	NC_000012.12:g.53710267C>T	XM_011538603.1:c.*1677G>A XM_011538604.1:c.*1677G>A XM_011538601.1:c.*1677G>A XM_011538602.1:c.*1677G>A NM_020898.2:c.*1677G>A NR_026554.1:n.*851G>A NM_001143682.1:c.*1677G>A XM_006719523.1:c.*2504G>A	SRS+	C	T	80	39	48.75	Substitution	1	CALCOCO1		49	49	1250.77	-1
4	chr12:95207102-95207102	NC_000012.12:g.95207102G>A	NM_018351.3:c.2441+1741C>T XM_005269024.1:c.2441+1741C>T	overlap	G	A	76	30	39.4737	Substitution	1	FGD6		61	61	843.77	-1
4	chr12:115582882-115582882	NC_000012.12:g.115582882A>G	XR_945389.1:n.180379T>C XR_945388.1:n.180379T>C	SRS+	A	G	50	22	44	Substitution	1		AC009803.1,AC009803.1	56	56	708.77	-1
4	chr13:19216715-19216715	NC_000013.11:g.19216715C>T		SRS+	C	T	93	47	50.5376	Substitution	1		PSPC1P1	57	57	1599.77	-1
4	chr13:20657792-20657792	NC_000013.11:g.20657792A>C	XM_011535245.1:c.2239+1362A>C XM_005266546.2:c.2239+1362A>C XM_005266547.2:c.2182+1362A>C XM_005266548.2:c.2152+1362A>C XM_005266549.2:c.2137+1362A>C XM_005266550.2:c.2128+1362A>C XM_005266551.1:c.2239+1362A>C XM_005266552.1:c.2239+1362A>C XM_005266553.2:c.2095+1362A>C XM_011535240.1:c.2230+1362A>C XM_011535242.1:c.2068+1362A>C XM_011535243.1:c.2068+1362A>C XM_011535244.1:c.2068+1362A>C XR_245399…	overlap	A	C	88	43	48.8636	Substitution	1	IFT88		55	55	1465.77	-1
4	chr13:38539610-38539610	NC_000013.11:g.38539610C>T	NR_126377.1:n.339-5590G>A XR_245419.1:n.112+5577G>A	overlap	C	T	54	26	48.1481	Substitution	1		LINC00437	47	47	781.77	-1
4	chr14:25925636-25925636	NC_000014.9:g.25925636T>C		overlap	T	C	88	53	60.2273	Substitution	1		LINC02306,AL132633.1,LINC02306	50	51	1841.77	-1
4	chr14:29871318-29871318	NC_000014.9:g.29871318T>C	XM_011536964.1:c.36+43858A>G XM_005267859.1:c.264+55931A>G NM_002742.2:c.264+55931A>G XR_943493.1:n.56310A>G	overlap	T	C	88	37	42.0455	Substitution	1	PRKD1		65	67	1248.77	-1
4	chr14:47691912-47691912	NC_000014.9:g.47691912T>C		overlap	T	C	64	37	57.8125	Substitution	1			41	41	1396.77	-1
4	chr15:26610238-26610238	NC_000015.10:g.26610238T>C	NM_001191321.2:c.248+11076A>G NM_001191320.1:c.206+11076A>G NM_000814.5:c.461+11076A>G NM_001278631.1:c.206+11076A>G NM_021912.4:c.461+11076A>G XM_011521428.1:c.284+11076A>G	SRS+	T	C	81	38	46.9136	Substitution	1	GABRB3		45	45	1236.77	-1
4	chr15:45814078-45814078	NC_000015.10:g.45814078C>T		SRS+	C	T	73	47	64.3836	Substitution	1		AC068722.1,AC068722.1	55	56	1603.77	-1
4	chr15:89007838-89007838	NC_000015.10:g.89007838G>A		SRS+	G	A	72	33	45.8333	Substitution	1			63	63	1084.77	-1
4	chr17:3717805-3717805	NC_000017.11:g.3717805G>C	XR_934166.1:n.20648G>C XR_934167.1:n.11450G>C NM_002208.4:c.3334-1007C>G XM_011523823.1:c.3448-1007C>G XM_011523824.1:c.3370-1007C>G XM_011523825.1:c.3352-1007C>G XM_011523826.1:c.3307-1007C>G XM_011523827.1:c.3286-1007C>G XM_011523828.1:c.3208-1007C>G	overlap	G	C	75	40	53.3333	Substitution	1	ITGAE		53	54	1422.77	-1
4	chr17:80616673-80616673	NC_000017.11:g.80616673A>G	NM_001163034.1:c.163-9018A>G NM_020761.2:c.163-9018A>G	overlap	A	G	103	41	39.8058	Substitution	1	RPTOR		60	60	1500.77	-1
4	chr18:10449641-10449641	NC_000018.10:g.10449641A>C	NM_153000.4:c.-5341A>C XM_011525603.1:c.-5341A>C	SRS-unique	A	C	68	32	47.0588	Substitution	1	APCDD1		0	0	1065.77	True de novo
4	chr18:10956296-10956296	NC_000018.10:g.10956296T>C	XM_011525723.1:c.286+23239A>G XM_011525724.1:c.286+23239A>G XM_011525725.1:c.286+23239A>G XM_011525726.1:c.286+23239A>G NM_022068.2:c.286+23239A>G NM_022068.3:c.286+23239A>G XM_011525727.1:c.286+23239A>G	overlap	T	C	108	60	55.5556	Substitution	1	PIEZO2		49	49	2065.77	-1
4	chr18:22121204-22121206	NC_000018.10:g.22121207_22121209del		overlap	TCA		78	37	47.4359	Deletion	3			46	47	1367.73	-1
4	chr18:38201446-38201446	NC_000018.10:g.38201446G>A		SRS+	G	A	80	38	47.5	Substitution	1			55	55	1242.77	-1
4	chr18:71071171-71071171	NC_000018.10:g.71071171C>T		overlap	C	T	77	35	45.4545	Substitution	1			48	49	1171.77	-1
4	chr18:79403655-79403655	NC_000018.10:g.79403655A>G	NM_172390.2:c.128-6748A>G NM_001278669.1:c.128-6748A>G NM_001278670.1:c.128-6748A>G NM_006162.4:c.128-6748A>G NM_172388.2:c.-191+7304A>G XM_006722478.1:c.128-6748A>G NM_001278675.1:c.88+3176A>G NM_001278672.1:c.88+3176A>G NM_001278673.1:c.-191+3176A>G NM_172387.2:c.88+3176A>G NM_172389.2:c.88+3176A>G XM_006722477.1:c.-1644A>G	overlap	A	G	93	47	50.5376	Substitution	1	NFATC1		52	52	1554.77	-1
4	chr19:6006655-6006655	NC_000019.10:g.6006656_6006658dup	NR_046376.1:n.113-5464_113-5462dup XM_011528171.1:c.1402+354_1402+356dup XM_011528172.1:c.1402+354_1402+356dup NM_000635.3:c.1402+354_1402+356dup NM_134433.2:c.1327+354_1327+356dup	overlap		GTC	79	41	51.8987	Insertion	3	RFX2	AC011444.1	58	58	1569.73	-1
4	chr19:43803837-43803837	NC_000019.10:g.43803837C>G	XM_006723156.1:c.-65-4003G>C XM_006723157.1:c.-65-4003G>C NM_001288763.1:c.-4068G>C NM_001031749.2:c.-1457G>C NM_182573.2:c.-65-4003G>C XM_011526794.1:c.-65-4003G>C	overlap	C	G	78	34	43.5897	Substitution	1	LYPD5		54	54	1136.77	-1
4	chr19:51474495-51474495	NC_000019.10:g.51474495T>C	XM_011527258.1:c.-4148T>C NM_001278392.1:c.-4148T>C	overlap	T	C	68	32	47.0588	Substitution	1	CEACAM18		58	58	1045.77	-1
4	chr19:54941963-54941963	NC_000019.10:g.54941963C>G	XM_006723074.1:c.-171G>C XM_006723077.1:c.-171G>C XM_006723075.1:c.-39-213G>C XM_006723076.1:c.-39-213G>C XR_430192.1:n.97-213G>C NM_001127255.1:c.-39-213G>C NM_139176.3:c.-39-213G>C NM_206828.3:c.-39-213G>C XM_006723075.2:c.-39-213G>C XM_006723076.2:c.-39-213G>C XM_011526596.1:c.46-213G>C XM_011526598.1:c.46-213G>C XM_011526599.1:c.-39-213G>C XM_011526601.1:c.46-213G>C XR_935761.1:n.23222G>C XM_…	SRS+	C	G	92	40	43.4783	Substitution	1	NLRP7		22	22	1253.77	-1
4	chr19:56218010-56218010	NC_000019.10:g.56218010C>T	XM_006723376.1:c.*3565G>A XM_006723377.1:c.*3565G>A XM_006723377.2:c.*3565G>A XM_011527308.1:c.*3565G>A XM_005259254.1:c.*3565G>A NM_024303.1:c.*3565G>A	overlap	C	T	95	36	37.8947	Substitution	1	AC011506.1		56	56	1129.77	-1
4	chr20:14176419-14176419	NC_000020.11:g.14176419A>G	NM_080676.5:c.271+90691A>G XM_005260667.1:c.271+90691A>G XM_006723544.1:c.271+90691A>G	overlap	A	G	106	52	49.0566	Substitution	1	MACROD2		37	38	1748.77	-1
4	chr20:14305350-14305350	NC_000020.11:g.14305350T>A	NM_080676.5:c.272-188129T>A XM_005260667.1:c.272-188129T>A XM_006723544.1:c.272-188129T>A	overlap	T	A	84	42	50	Substitution	1	MACROD2		52	52	1472.77	-1
4	chr20:19886558-19886558	NC_000020.11:g.19886558A>C	XM_005260731.2:c.-36-3008A>C XM_005260731.1:c.-36-3008A>C XM_011529256.1:c.17-153A>C XM_006723574.2:c.-36-3008A>C XM_006723575.2:c.-36-3008A>C XM_006723573.1:c.-33-79A>C XM_006723574.1:c.-36-3008A>C XM_006723575.1:c.-36-3008A>C XM_011529258.1:c.-37+1418A>C NM_001242581.1:c.-112A>C XM_011529260.1:c.-1765A>C XM_006723576.1:c.-1765A>C XM_006723577.2:c.-2738A>C XM_006723577.1:c.-2738A>C XM_011529255.…	overlap	A	C	83	39	46.988	Substitution	1	RIN2		57	57	1305.77	-1
4	chr20:43416332-43416332	NC_000020.11:g.43416332C>T		overlap	C	T	98	40	40.8163	Substitution	1			47	48	1279.77	-1
4	chr20:45883159-45883159	NC_000020.11:g.45883159C>T	XM_005260271.2:c.*3358G>A XM_011528531.1:c.*3358G>A NM_080608.3:c.*3358G>A XM_005260611.2:c.567C>T XM_005260611.3:c.567C>T NM_080603.4:c.567C>T XM_005260610.2:c.567C>T XM_005260610.3:c.567C>T XM_011529100.1:c.567C>T NM_080752.3:c.*4510C>T NR_037628.1:n.*4028C>T XM_006723709.1:c.*4510C>T	SRS+	C	T	103	47	45.6311	Substitution	1	ZSWIM1		57	58	1580.77	-1
4	chr21:14176551-14176551	NC_000021.9:g.14176555del	XM_005260924.1:c.730+5203del XM_006723966.1:c.730+5203del NM_198996.2:c.706+5203del NM_198996.3:c.706+5203del NM_001302998.1:c.643+5203del NM_001302999.1:c.643+5203del NM_001303000.1:c.643+5203del NM_001303001.1:c.643+5203del XM_005260920.2:c.730+5203del XM_005260921.2:c.730+5203del XM_005260922.2:c.730+5203del XM_006723965.2:c.730+5203del XM_006723965.1:c.730+5203del	SRS-unique	T		88	44	50	Deletion	1	LIPI		0	0	1664.73	-1
4	chr21:25771444-25771444	NC_000021.9:g.25771452del	NM_001197297.1:c.*2220del NM_002040.3:c.*2220del XM_005260938.2:c.*2220del XM_005260938.3:c.*2220del XM_011529520.1:c.*2220del XM_011529521.1:c.*2220del XM_005260939.2:c.*2220del	SRS-unique	T		68	26	38.2353	Deletion	1	GABPA		0	0	542.73	-1
4	chr21:27656369-27656369	NC_000021.9:g.27656379del	XR_937636.1:n.*2422del XR_937637.1:n.*2422del XR_937641.1:n.*1420del XR_937638.1:n.17799del XR_937640.1:n.17799del XR_937639.1:n.17799del XR_937642.1:n.*2422del	SRS-unique	T		69	36	52.1739	Deletion	1		LINC01673	0	0	772.73	-1
4	chr22:38542076-38542076	NC_000022.11:g.38542076A>G	XM_011529835.1:c.495-2664T>C XM_011529834.1:c.495-2664T>C XM_011529836.1:c.453-2664T>C XM_011529837.1:c.422-3464T>C XM_011529838.1:c.380-3464T>C XM_006724110.1:c.495-2664T>C XM_006724111.1:c.453-2664T>C XM_006724112.1:c.422-3464T>C XM_006724113.1:c.380-3464T>C XM_006724112.2:c.422-3464T>C NM_001278208.1:c.422-3464T>C NM_007068.3:c.495-2664T>C XR_430399.1:n.*3690T>C	overlap	A	G	96	52	54.1667	Substitution	1	DMC1		60	61	1774.77	-1
4	chrX:82678800-82678800	NC_000023.11:g.82678800G>A		overlap	G	A	54	37	68.5185	Substitution	1			57	57	1324.77	-1
8	chr1:14748080-14748080	NC_000001.11:g.14748080del	XM_005245795.2:c.520+148857del XM_005245796.2:c.520+148857del XM_011541074.1:c.520+148857del XM_005245795.3:c.520+148857del XM_011541078.1:c.520+148857del XM_011541079.1:c.520+148857del XM_011541080.1:c.520+148857del NM_015209.2:c.226+148857del NM_201628.2:c.226+148857del	overlap	G		58	31	53.4483	Deletion	1	KAZN		58	59	1041.73	-1
8	chr1:29192794-29192794	NC_000001.11:g.29192794C>G	XR_946662.1:n.38131G>C NM_001024732.2:c.*1228G>C NM_016011.3:c.*1228G>C XM_011541551.1:c.*1228G>C XM_011541544.1:c.*1228G>C XM_011541552.1:c.*1228G>C XM_011541554.1:c.*1228G>C XM_011541543.1:c.*1228G>C XM_011541539.1:c.*1228G>C XM_011541541.1:c.*1368G>C XR_946663.1:n.*1022G>C XM_011541546.1:c.*1228G>C XM_011541542.1:c.*1228G>C XM_011541545.1:c.*1228G>C XM_011541547.1:c.*1228G>C XM_011541548.1:c.*…	overlap	C	G	59	29	49.1525	Substitution	1	MECR		57	57	993.77	-1
8	chr1:48816557-48816557	NC_000001.11:g.48816557A>T	XM_011542308.1:c.670+50634T>A XM_011542309.1:c.670+50634T>A XM_006710986.2:c.634+50634T>A NM_032785.3:c.634+50634T>A XM_006710986.1:c.634+50634T>A XM_011542311.1:c.671-37325T>A	overlap	A	T	75	49	65.3333	Substitution	1	AGBL4		56	57	1742.77	-1
8	chr1:167325479-167325479	NC_000001.11:g.167325479C>T	NM_001198786.1:c.62-6991C>T NM_002697.3:c.62-6991C>T XM_011509655.1:c.71-6991C>T XM_011509653.1:c.71-6991C>T NR_037163.1:n.175-6991C>T XM_011509654.1:c.-9+6423C>T NM_001198783.1:c.-3800C>T	overlap	C	T	77	33	42.8571	Substitution	1	POU2F1		64	65	1029.77	-1
8	chr2:14567948-14567948	NC_000002.12:g.14567976_14567979dup		SRS-unique		ACAC	39	16	41.0256	Insertion	4			0	0	564.73	-1
8	chr2:64127857-64127857	NC_000002.12:g.64127866_64127873dup	NM_020651.3:c.-70+16208_-70+16215dup XM_011532993.1:c.-70+15445_-70+15452dup XM_005264437.2:c.-234+16208_-234+16215dup XM_011532995.1:c.-1781+16208_-1781+16215dup XM_011532996.1:c.-1833+16208_-1833+16215dup XM_011532997.1:c.-693+16208_-693+16215dup XM_005264437.1:c.-234+16208_-234+16215dup	overlap		CTTTTTTC	36	16	44.4444	Insertion	8	PELI1		33	33	640.73	-1
8	chr2:84760855-84760855	NC_000002.12:g.84760855C>T	XM_011532649.1:c.10513-1900C>T XM_011532650.1:c.10513-1900C>T XM_011532651.1:c.10513-1900C>T NM_001370.1:c.10513-1900C>T XM_011532652.1:c.10387-1900C>T XM_011532653.1:c.10366-1900C>T XM_006711956.2:c.10513-1900C>T XM_006711956.1:c.10513-1900C>T XM_011532656.1:c.9250-1900C>T XM_011532654.1:c.10123-1900C>T XM_011532657.1:c.9250-1900C>T XM_011532655.1:c.9529-1900C>T XM_011532658.1:c.9019-1900C>T XM_…	overlap	C	T	55	26	47.2727	Substitution	1	DNAH6		60	61	879.77	-1
8	chr2:109394440-109394440	NC_000002.12:g.109394440G>C	XM_006712495.1:c.946-4150G>C XM_006712494.1:c.946-4150G>C XM_006712493.1:c.946-4150G>C XM_011511111.1:c.946-4150G>C XM_006712494.2:c.946-4150G>C XM_011511109.1:c.946-4150G>C NM_001099289.1:c.946-4150G>C NM_001099289.2:c.946-4150G>C XM_011511110.1:c.-31+915G>C	overlap	G	C	61	29	47.541	Substitution	1	SH3RF3		59	59	923.77	-1
8	chr2:112957048-112957048	NC_000002.12:g.112957048C>T		overlap	C	T	62	32	51.6129	Substitution	1			56	56	817.77	-1
8	chr2:118635429-118635429	NC_000002.12:g.118635429T>A		SRS+	T	A	68	25	36.7647	Substitution	1			60	60	764.77	-1
8	chr2:149472661-149472661	NC_000002.12:g.149472661del	NM_001195685.1:c.*1811del NM_194317.3:c.*1811del	overlap	G		71	40	56.338	Deletion	1	LYPD6		63	63	1366.73	-1
8	chr2:161460483-161460483	NC_000002.12:g.161460483C>G		overlap	C	G	56	21	37.5	Substitution	1			35	35	668.77	-1
8	chr2:165628639-165628639	NC_000002.12:g.165628639G>A	XR_923550.1:n.12021C>T NM_001172173.1:c.149-29122G>A NM_024969.3:c.149-29122G>A XM_005246865.2:c.245-29122G>A XM_005246865.3:c.245-29122G>A	overlap	G	A	80	48	60	Substitution	1	CSRNP3		69	67	1678.77	-1
8	chr2:166405150-166405150	NC_000002.12:g.166405150A>G	XM_006712680.1:c.*430T>C XM_006712681.1:c.*430T>C XM_006712682.1:c.*430T>C XM_006712681.2:c.*430T>C XM_006712682.2:c.*430T>C XM_011511615.1:c.*430T>C NM_002976.3:c.*430T>C NR_045628.1:n.5703T>C	overlap	A	G	69	41	59.4203	Substitution	1	SCN7A		45	46	1427.77	-1
8	chr2:237364711-237364711	NC_000002.12:g.237364711G>A	LRG_473t1:c.5839-283C>T NM_004369.3:c.5839-283C>T NM_057166.4:c.4018-283C>T NM_057167.3:c.5221-283C>T XM_005246066.1:c.4618-283C>T XM_005246065.1:c.5239-283C>T XM_006712253.1:c.5338-283C>T XM_011510574.1:c.5836-283C>T XM_011510575.1:c.3433-283C>T	overlap	G	A	60	32	53.3333	Substitution	1	COL6A3		40	41	1128.77	-1
8	chr2:238317675-238317675	NC_000002.12:g.238317689dup	NM_001139490.1:c.-2974dup NM_015650.3:c.-2974dup XM_011510949.1:c.-2974dup XR_922902.1:n.-2863dup XM_006712412.1:c.-2974dup XM_006712413.1:c.-2974dup XM_006712414.1:c.-2974dup XM_011510944.1:c.-2974dup XM_011510945.1:c.-2974dup XM_011510946.1:c.-2974dup XM_011510948.1:c.-2974dup XM_011510947.1:c.-3134dup	SRS-unique		T	48	25	52.0833	Insertion	1	TRAF3IP1		0	0	438.73	-1
8	chr3:17243475-17243475	NC_000003.12:g.17243475C>A	NM_001134381.1:c.1332-5056G>T NM_014744.2:c.1332-5056G>T XM_005265613.1:c.1332-5056G>T XM_011534282.1:c.1332-5056G>T XM_005265613.2:c.1332-5056G>T XM_006713430.1:c.1332-5056G>T XM_011534281.1:c.1332-5056G>T XM_005265611.1:c.1332-5056G>T XM_005265612.1:c.1332-5056G>T XM_005265614.1:c.1332-5056G>T XM_005265615.1:c.924-5056G>T XM_011534287.1:c.924-5056G>T XM_005265616.2:c.924-5056G>T XM_006713429.1:…	SRS-unique	C	A	83	19	22.8916	Substitution	1	TBC1D5		0	0	376.77	-1
8	chr3:23945819-23945819	NC_000003.12:g.23945819G>A	NM_005126.4:c.16+225G>A NR_110524.1:n.335+225G>A XM_005265639.2:c.16+225G>A XM_006713451.1:c.16+225G>A XM_006713451.2:c.16+225G>A NM_001145425.1:c.-644G>A	overlap	G	A	69	39	56.5217	Substitution	1	NR1D2		47	48	1262.77	-1
8	chr3:26876359-26876359	NC_000003.12:g.26876360dup		overlap		T	59	26	44.0678	Insertion	1			51	51	751.73	-1
8	chr3:44082513-44082513	NC_000003.12:g.44082513A>C	XR_245212.1:n.57-21544A>C	overlap	A	C	63	37	58.7302	Substitution	1			54	54	1288.77	-1
8	chr3:56009157-56009157	NC_000003.12:g.56009157G>C	NM_015576.1:c.1920+1292C>G XM_005265036.1:c.1920+1292C>G XR_245112.1:n.2170+1292C>G XR_245113.1:n.2170+1292C>G XR_245114.1:n.2170+1292C>G XR_245115.1:n.2170+1292C>G XM_011533580.1:c.1920+1292C>G XM_011533581.1:c.1920+1292C>G XM_011533582.1:c.1920+1292C>G XR_245114.2:n.459210C>G XR_245112.2:n.459210C>G XM_006713101.1:c.1920+1292C>G XR_245116.1:n.2170+1292C>G	overlap	G	C	59	33	55.9322	Substitution	1	ERC2		59	60	1148.77	-1
8	chr3:80989385-80989385	NC_000003.12:g.80989385G>A	XR_158989.2:n.-4449G>A XR_940995.1:n.-4449G>A XR_245079.1:n.-4702G>A	SRS+	G	A	73	40	54.7945	Substitution	1	LINC02027		68	69	1379.77	-1
8	chr3:88746213-88746213	NC_000003.12:g.88746213G>A		SRS+	G	A	69	37	53.6232	Substitution	1			52	52	1267.77	-1
8	chr3:102237850-102237850	NC_000003.12:g.102237850G>A	XM_005247110.1:c.-509+8509G>A	overlap	G	A	56	31	55.3571	Substitution	1	ZPLD1		62	62	1066.77	-1
8	chr3:127051730-127051730	NC_000003.12:g.127051730G>A		SRS+	G	A	80	40	50	Substitution	1			51	51	1353.77	-1
8	chr3:132506263-132506263	NC_000003.12:g.132506263G>C	XM_005247245.2:c.5013+848G>C XM_005247245.3:c.5013+848G>C NM_015268.3:c.4998+848G>C	overlap	G	C	46	20	43.4783	Substitution	1	DNAJC13		61	61	655.77	-1
8	chr3:188558969-188558969	NC_000003.12:g.188558969C>G	NR_046623.1:n.*3268G>C XM_005247450.3:c.429+34182C>G XM_011512824.1:c.429+34182C>G XM_011512828.1:c.429+34182C>G XM_005247450.2:c.429+34182C>G XM_005247445.2:c.429+34182C>G XM_011512834.1:c.429+34182C>G NM_001167672.2:c.429+34182C>G NM_001167672.1:c.429+34182C>G XM_005247446.3:c.429+34182C>G XM_005247446.2:c.429+34182C>G XM_011512827.1:c.429+34182C>G XM_005247451.3:c.429+34182C>G XM_011512833.1:c…	overlap	C	G	63	33	52.381	Substitution	1	LPP		57	57	1148.77	-1
8	chr4:31403177-31403178	NC_000004.12:g.31403177_31403178del		SRS+	AT		67	39	58.209	Deletion	2			56	57	1509.73	-1
8	chr4:47170956-47170956	NC_000004.12:g.47170960del	XM_011513678.1:c.440+9491del NM_000812.3:c.461+9491del	overlap	T		63	34	53.9683	Deletion	1	GABRB1		49	49	883.73	-1
8	chr4:69436036-69436036	NC_000004.12:g.69436036C>T		overlap	C	T	65	32	49.2308	Substitution	1	AC108078.3		51	52	1041.77	-1
8	chr4:119693638-119693638	NC_000004.12:g.119693638A>T	XR_939161.1:n.*175A>T	overlap	A	T	93	41	44.086	Substitution	1	AC080089.2		31	31	1340.77	-1
8	chr4:136618202-136618202	NC_000004.12:g.136618202C>A		overlap	C	A	61	31	50.8197	Substitution	1			58	58	1035.77	-1
8	chr4:150524771-150524771	NC_000004.12:g.150524771T>C	NM_001199282.2:c.6331-33736A>G XM_005263372.1:c.6364-33736A>G XM_005263374.1:c.6331-33736A>G XM_005263375.1:c.6331-33736A>G XM_005263376.2:c.6256-33736A>G XM_006714429.1:c.6364-33736A>G XM_005263372.2:c.6364-33736A>G XM_005263374.2:c.6331-33736A>G XM_005263375.2:c.6331-33736A>G XM_011532434.1:c.6364-33736A>G NM_006726.4:c.6364-33736A>G XM_005263373.1:c.6364-33736A>G	overlap	T	C	68	29	42.6471	Substitution	1	LRBA		55	56	977.77	-1
8	chr4:160491670-160491670	NC_000004.12:g.160491670C>A		SRS+	C	A	90	44	48.8889	Substitution	1			17	18	1461.77	-1
8	chr5:57937662-57937662	NC_000005.10:g.57937662A>G		overlap	A	G	76	42	55.2632	Substitution	1			60	60	1441.77	-1
8	chr5:111988472-111988472	NC_000005.10:g.111988472A>T	NR_046678.1:n.443+13966A>T	overlap	A	T	67	30	44.7761	Substitution	1	NREP	NREP-AS1,NREP-AS1	35	35	979.77	-1
8	chr5:120997628-120997630	NC_000005.10:g.120997630_120997632del		overlap	ATA		67	32	47.7612	Deletion	3			53	54	1200.73	-1
8	chr5:122201216-122201216	NC_000005.10:g.122201216G>T		overlap	G	T	69	34	49.2754	Substitution	1			57	57	1078.77	-1
8	chr5:135283173-135283173	NC_000005.10:g.135283173G>T	NM_001277348.1:c.-361-50585G>T	overlap	G	T	44	30	68.1818	Substitution	1		C5orf66,C5orf66	40	40	1034.77	-1
8	chr5:141628415-141628415	NC_000005.10:g.141628415A>G	XR_427789.2:n.*2450A>G XR_427789.1:n.*2450A>G XM_011537697.1:c.130+144T>C XR_944336.1:n.8436T>C NM_003883.3:c.691+144T>C XM_006714802.1:c.691+144T>C	overlap	A	G	70	34	48.5714	Substitution	1	HDAC3		54	54	1179.77	-1
8	chr5:145292599-145292599	NC_000005.10:g.145292599C>T		overlap	C	T	65	37	56.9231	Substitution	1			57	57	1320.77	-1
8	chr5:150104698-150104698	NC_000005.10:g.150104698G>A	NM_005211.3:c.-181+8563C>T	overlap	G	A	69	38	55.0725	Substitution	1	CSF1R		50	50	1307.77	-1
8	chr5:164888857-164888868	NC_000005.10:g.164888879_164888890del		SRS+	TATATATATTCC		58	21	36.2069	Deletion	12		AC109466.1,AC109466.1	20	20	673.73	-1
8	chr5:166522046-166522046	NC_000005.10:g.166522046T>G		SRS-unique	T	G	80	18	22.5	Substitution	1			0	0	458.77	-1
8	chr5:171080239-171080241	NC_000005.10:g.171080239_171080241del	NM_022897.4:c.1711-89891_1711-89889del NM_022897.3:c.1711-89891_1711-89889del XR_941109.1:n.218214_218216del XM_011534636.1:c.1711-78095_1711-78093del XM_011534632.1:c.1711-81168_1711-81166del XM_011534625.1:c.1711-81168_1711-81166del XM_011534626.1:c.1711-81168_1711-81166del XM_011534627.1:c.1711-89891_1711-89889del XM_011534628.1:c.1591-81168_1591-81166del XM_011534630.1:c.1564-81168_1564-81166…	overlap	CAC		59	15	25.4237	Deletion	3	RANBP17		33	34	449.73	-1
8	chr6:43550818-43550818	NC_000006.12:g.43550818T>C	XM_011515000.1:c.923-150T>C NM_020750.2:c.1728+480A>G	overlap	T	C	57	28	49.1228	Substitution	1	XPO5		61	61	951.77	-1
8	chr6:50934205-50934205	NC_000006.12:g.50934205C>T		overlap	C	T	57	28	49.1228	Substitution	1			56	56	1050.77	-1
8	chr6:70135908-70135908	NC_000006.12:g.70135908C>G	NM_001858.4:c.1384-1777C>G NM_001858.5:c.1384-1777C>G XM_011535437.1:c.1459-1777C>G XM_011535438.1:c.1384-1777C>G	overlap	C	G	51	26	50.9804	Substitution	1	COL19A1		55	55	859.77	-1
8	chr6:77849966-77849966	NC_000006.12:g.77849966C>T	XM_006715298.2:c.900+20904C>T XM_006715298.1:c.900+20904C>T XM_005248773.2:c.900+20904C>T XM_005248773.1:c.900+20904C>T NM_001282136.1:c.900+20904C>T XM_005248774.2:c.606+20904C>T XM_005248774.1:c.606+20904C>T	SRS+	C	T	60	27	45	Substitution	1	MEI4		58	58	875.77	-1
8	chr6:113272187-113272187	NC_000006.12:g.113272187T>C		overlap	T	C	61	28	45.9016	Substitution	1			63	63	907.77	-1
8	chr6:146325666-146325666	NC_000006.12:g.146325666G>C	XM_011535783.1:c.1186+20820G>C XM_011535784.1:c.1186+20820G>C XM_011535782.1:c.1186+20820G>C NM_001278065.1:c.1186+20820G>C XM_006715467.1:c.1186+20820G>C XM_006715468.1:c.1186+20820G>C NM_001278064.1:c.1186+20820G>C NM_001278066.1:c.1186+20820G>C NM_001278067.1:c.1186+20820G>C	overlap	G	C	70	36	51.4286	Substitution	1	GRM1		60	60	1239.77	-1
8	chr6:161745110-161745110	NC_000006.12:g.161745110A>C	XM_011535863.1:c.868+40662T>G NM_004562.2:c.871+40662T>G NM_013987.2:c.787+40662T>G NM_013988.2:c.424+40662T>G XM_011535865.1:c.871+40662T>G XM_011535864.1:c.871+40662T>G	overlap	A	C	69	36	52.1739	Substitution	1	PRKN		37	37	1197.77	-1
8	chr7:10345670-10345670	NC_000007.14:g.10345670C>G		SRS-unique	C	G	56	12	21.4286	Substitution	1			0	0	305.77	-1
8	chr7:16976250-16976250	NC_000007.14:g.16976250T>C		SRS+	T	C	53	34	64.1509	Substitution	1			49	50	1127.77	-1
8	chr7:23951607-23951607	NC_000007.14:g.23951607C>T		SRS+	C	T	54	27	50	Substitution	1			23	24	865.77	-1
8	chr7:41097485-41097485	NC_000007.14:g.41097485C>A	XR_242168.1:n.-4119C>A NR_110832.1:n.-4119C>A	overlap	C	A	59	33	55.9322	Substitution	1	LINC01449		60	60	1123.77	-1
8	chr7:98477937-98477937	NC_000007.14:g.98477937C>T		SRS+	C	T	59	37	62.7119	Substitution	1	AC074121.1		54	54	1306.77	-1
8	chr7:110920294-110920294	NC_000007.14:g.110920294del	XM_011516605.1:c.390-33599del XM_011516613.1:c.305+43206del XM_011516609.1:c.389+43206del XM_005250630.3:c.306-33599del NM_032549.3:c.306-33599del XM_005250629.1:c.306-33599del XM_005250630.2:c.306-33599del NM_001244606.1:c.306-33599del XM_005250633.1:c.305+43206del XM_011516608.1:c.390-33599del XM_011516606.1:c.390-33599del XM_011516604.1:c.306-33599del XM_006716148.1:c.306-33599del XM_011516607…	overlap	C		58	30	51.7241	Deletion	1	IMMP2L		53	53	1002.73	-1
8	chr7:156047762-156047762	NC_000007.14:g.156047762G>A		SRS+	G	A	50	13	26	Substitution	1			9	10	352.77	-1
8	chr8:33477730-33477730	NC_000008.11:g.33477730C>T	XM_011544676.1:c.-4940G>A XM_011544678.1:c.-5084G>A XM_011544677.1:c.-4940G>A XM_011544681.1:c.-4940G>A XM_011544679.1:c.-4940G>A XM_005273665.1:c.-4940G>A XM_011544680.1:c.-4940G>A NM_032664.3:c.-4940G>A	overlap	C	T	62	33	53.2258	Substitution	1	FUT10		61	61	1087.77	-1
8	chr8:37530313-37530313	NC_000008.11:g.37530313T>C	XR_428331.1:n.-1148A>G	overlap	T	C	76	46	60.5263	Substitution	1		LINC01605	49	49	1639.77	-1
8	chr8:46853733-46853733	NC_000008.11:g.46853733G>A	NR_027013.1:n.1287-374G>A NR_027012.1:n.740-374G>A	overlap	G	A	69	38	55.0725	Substitution	1		LINC00293,LINC00293,LINC00293,LINC00293,LINC00293,LINC00293	49	49	1150.77	-1
8	chr8:48634319-48634319	NC_000008.11:g.48634319C>T	NR_105002.1:n.357-61105C>T NR_105002.1:n.357-61105C>T XR_928858.1:n.1637G>A	overlap	C	T	73	30	41.0959	Substitution	1		AC022915.2	47	48	914.77	-1
8	chr9:5967297-5967300	NC_000009.12:g.5967302_5967305del	XR_929194.1:n.41175_41178del XR_929192.1:n.41175_41178del XR_929193.1:n.41175_41178del XR_929195.1:n.41175_41178del XR_929198.1:n.41175_41178del XR_929199.1:n.41175_41178del XR_929197.1:n.41175_41178del XR_929196.1:n.41175_41178del XM_011517760.1:c.2212+714_2212+717del XM_011517759.1:c.2212+714_2212+717del NM_001017969.2:c.2212+714_2212+717del XM_005251385.1:c.2212+714_2212+717del XM_011517762.1:…	overlap	AGAC		60	32	53.3333	Deletion	4	KIAA2026		45	45	1222.73	-1
8	chr9:71027751-71027751	NC_000009.12:g.71027751C>T	XM_011519047.1:c.177+93427G>A XM_011519038.1:c.177+93427G>A XM_011519039.1:c.177+93427G>A XM_011519041.1:c.177+93427G>A XM_011519046.1:c.177+93427G>A XM_011519036.1:c.177+93427G>A XM_011519037.1:c.177+93427G>A XM_011519044.1:c.177+93427G>A XM_005252218.2:c.184-163240G>A XM_011519043.1:c.184-163240G>A XM_011519045.1:c.184-163240G>A XM_011519035.1:c.184-163240G>A XM_011519040.1:c.184-163240G>A XM_0…	overlap	C	T	58	26	44.8276	Substitution	1	TRPM3		51	52	849.77	-1
8	chr9:83004110-83004110	NC_000009.12:g.83004110T>C	XM_005251731.2:c.815+388A>G XM_005251730.2:c.1133+388A>G NM_152573.3:c.1202+388A>G XM_005251731.3:c.815+388A>G XM_005251730.3:c.1133+388A>G	overlap	T	C	53	28	52.8302	Substitution	1	RASEF		49	49	950.77	-1
8	chr9:96294359-96294359	NC_000009.12:g.96294359C>T	XM_006717094.1:c.115+4057G>A XM_011518619.1:c.201+4057G>A XM_011518618.1:c.201+4057G>A XM_011518620.1:c.201+4057G>A NM_000197.1:c.201+4057G>A XM_011518621.1:c.201+4057G>A XM_006717095.1:c.201+4057G>A XM_006717095.2:c.201+4057G>A	overlap	C	T	73	37	50.6849	Substitution	1	HSD17B3		57	57	1266.77	-1
8	chr9:100483956-100483956	NC_000009.12:g.100483956del	NM_003692.4:c.196+10216del NM_001198812.1:c.419-14809del	overlap	G		61	31	50.8197	Deletion	1	TMEFF1		57	58	997.73	-1
8	chr9:103794316-103794316	NC_000009.12:g.103794316A>G		overlap	A	G	63	32	50.7937	Substitution	1			62	63	979.77	-1
8	chr9:105503114-105503114	NC_000009.12:g.105503114C>G	XM_011519078.1:c.617-3285C>G XM_011519079.1:c.617-3285C>G XM_011519077.1:c.605-3285C>G XM_005252254.1:c.587-3285C>G XM_005252256.1:c.587-3285C>G XM_005252254.2:c.587-3285C>G NM_001145313.2:c.587-3285C>G NM_001287191.1:c.491-3285C>G NM_001287192.1:c.491-3285C>G XM_005252257.3:c.491-3285C>G XM_005252257.2:c.491-3285C>G XM_005252260.2:c.116-3285C>G XM_005252260.3:c.116-3285C>G XM_011519080.1:c.-72+2…	overlap	C	G	53	33	62.2642	Substitution	1	FSD1L		52	53	1146.77	-1
8	chr9:115991347-115991347	NC_000009.12:g.115991347C>T	XR_930271.1:n.1387C>T	SRS+	C	T	73	32	43.8356	Substitution	1			53	53	1088.77	-1
8	chr9:125906700-125906700	NC_000009.12:g.125906700C>T	NM_006195.5:c.275-8986C>T NR_024122.1:n.391-22955C>T NR_024123.1:n.391-22955C>T XM_006717130.1:c.275-8986C>T XM_006717131.1:c.275-8986C>T XM_006717132.1:c.275-8986C>T XM_006717133.1:c.-27-22955C>T NM_001134778.1:c.50-8986C>T XM_011518755.1:c.50-8986C>T XM_011518757.1:c.8-8986C>T XM_011518758.1:c.8-8986C>T XM_011518756.1:c.38-8986C>T	overlap	C	T	63	34	53.9683	Substitution	1	PBX3		53	53	1169.77	-1
8	chr10:36436930-36436930	NC_000010.11:g.36436930_36436931insA		overlap		A	56	32	57.1429	Insertion	1	AL590730.2		47	48	1087.73	-1
8	chr10:43660951-43660951	NC_000010.11:g.43660951C>T	NR_038867.1:n.163-10170C>T	SRS+	C	T	57	26	45.614	Substitution	1		ZNF32-AS3	57	57	805.77	-1
8	chr10:115797532-115797532	NC_000010.11:g.115797532A>G	NM_207303.3:c.3904-50345A>G NM_207303.4:c.3904-50345A>G XM_011539586.1:c.3904-50345A>G XR_945653.1:n.704163A>G XM_011539587.1:c.3766-50345A>G XM_011539588.1:c.3703-50345A>G XM_011539590.1:c.3466-50345A>G XM_011539591.1:c.3466-50345A>G	overlap	A	G	48	26	54.1667	Substitution	1	ATRNL1		48	49	887.77	-1
8	chr10:132073679-132073679	NC_000010.11:g.132073679G>C	XM_011539676.1:c.-137-30993G>C XM_011539677.1:c.-137-30993G>C XM_011539685.1:c.-138+7618G>C XM_011539679.1:c.-138+7618G>C XM_005252672.3:c.-138+7618G>C XM_005252675.3:c.-138+7618G>C XM_011539678.1:c.-138+7618G>C XM_011539680.1:c.-138+7618G>C XM_011539681.1:c.-138+7618G>C XM_011539683.1:c.-138+7618G>C XM_005252677.3:c.-138+7618G>C XM_005252674.3:c.-138+7618G>C XM_005252676.3:c.-138+7618G>C XM_0115…	overlap	G	C	65	30	46.1538	Substitution	1	JAKMIP3		50	51	925.77	-1
8	chr11:16810564-16810564	NC_000011.10:g.16810564A>G	XM_011519913.1:c.1953+2549T>C XM_005252802.2:c.2007+2549T>C XM_006718150.1:c.2127+2549T>C XM_011519914.1:c.2007+2549T>C XM_011519917.1:c.1416+2549T>C XM_011519915.1:c.1845+2549T>C XM_011519911.1:c.1953+2549T>C XM_011519910.1:c.1989+2549T>C XM_011519912.1:c.1923+2549T>C XM_006718149.2:c.2127+2549T>C XM_006718149.1:c.2127+2549T>C XM_006718151.1:c.2127+2549T>C XM_006718152.1:c.2007+2549T>C XM_006718…	overlap	A	G	70	38	54.2857	Substitution	1	PLEKHA7		52	53	1354.77	-1
8	chr11:55522189-55522189	NC_000011.10:g.55522189G>A		overlap	G	A	60	23	38.3333	Substitution	1			56	55	691.77	-1
8	chr11:122115208-122115208	NC_000011.10:g.122115208T>C	NM_001001786.2:c.*388A>G NR_024430.1:n.445-23468A>G	overlap	T	C	43	25	58.1395	Substitution	1		MIR100HG,MIR100HG	59	59	820.77	-1
8	chr12:30429740-30429740	NC_000012.12:g.30429740T>C		SRS-unique	T	C	60	15	25	Substitution	1			0	0	374.77	-1
8	chr12:33659921-33659921	NC_000012.12:g.33659921A>G		overlap	A	G	64	28	43.75	Substitution	1			62	62	925.77	-1
8	chr12:61838534-61838534	NC_000012.12:g.61838534T>C	NM_178539.4:c.106+28786A>G XM_006719370.2:c.106+28786A>G XM_011538272.1:c.106+28786A>G XM_011538274.1:c.106+28786A>G XM_011538275.1:c.106+28786A>G XM_011538273.1:c.106+28786A>G XM_006719370.1:c.106+28786A>G	overlap	T	C	43	21	48.8372	Substitution	1	TAFA2		59	59	685.77	-1
8	chr12:99264028-99264028	NC_000012.12:g.99264028A>G	XR_944629.1:n.720700T>C NM_152788.4:c.1757-17164T>C XM_006719507.1:c.1757-17164T>C XM_006719514.1:c.1757-17164T>C XM_006719507.2:c.1757-17164T>C XM_006719514.2:c.1757-17164T>C XR_944628.1:n.720700T>C XM_005269028.3:c.1757-17164T>C XM_005269029.3:c.1757-17164T>C XM_006719504.2:c.1757-17164T>C XM_006719505.2:c.1757-17164T>C XM_006719506.2:c.1757-17164T>C XM_006719509.2:c.1757-17164T>C XM_006719511.…	overlap	A	G	72	35	48.6111	Substitution	1	ANKS1B		56	57	1180.77	-1
8	chr12:116376795-116376795	NC_000012.12:g.116376795T>C		SRS+	T	C	54	26	48.1481	Substitution	1		AC079384.1	39	39	867.77	-1
8	chr13:59797515-59797515	NC_000013.11:g.59797515G>A	XM_011535262.1:c.2374+13273C>T XM_006719876.1:c.2374+13273C>T XM_011535261.1:c.2953+13273C>T NM_001042517.1:c.3163+13273C>T NM_001258366.1:c.3130+13273C>T NM_001258367.1:c.3025+13273C>T NM_001258368.1:c.2953+13273C>T XM_011535258.1:c.3163+13273C>T XR_941672.1:n.366414C>T XM_011535259.1:c.3163+13273C>T XM_011535260.1:c.3163+13273C>T NM_030932.3:c.2374+13273C>T NM_001258369.1:c.3163+13273C>T	overlap	G	A	70	41	58.5714	Substitution	1	DIAPH3		41	42	1473.77	-1
8	chr14:41819299-41819299	NC_000014.9:g.41819299C>G	XR_429293.1:n.1178+52270C>G NM_152447.3:c.-21+52270C>G XM_005267369.1:c.-21+52270C>G XR_943400.1:n.211273C>G XM_005267369.2:c.-21+52270C>G XR_429293.2:n.211273C>G	overlap	C	G	64	37	57.8125	Substitution	1	LRFN5		54	54	1303.77	-1
8	chr14:41822127-41822127	NC_000014.9:g.41822127A>T	XR_429293.1:n.1178+55098A>T NM_152447.3:c.-21+55098A>T XM_005267369.1:c.-21+55098A>T XR_943400.1:n.214101A>T XM_005267369.2:c.-21+55098A>T XR_429293.2:n.214101A>T	overlap	A	T	70	44	62.8571	Substitution	1	LRFN5		52	52	1558.77	-1
8	chr14:45762061-45762061	NC_000014.9:g.45762085_45762088dup	XR_943826.1:n.18051_18054dup	SRS+		TTTA	45	26	57.7778	Insertion	4			47	47	989.73	-1
8	chr14:55946358-55946358	NC_000014.9:g.55946358T>C	XR_429364.2:n.2709T>C XR_943897.1:n.2709T>C	overlap	T	C	61	28	45.9016	Substitution	1		AL163952.1	61	61	919.77	-1
8	chr14:78807930-78807930	NC_000014.9:g.78807930G>A	XM_011537364.1:c.2285-2388G>A XM_011537376.1:c.2285-2388G>A XR_943562.1:n.637558G>A XM_011537374.1:c.2285-2388G>A XM_011537375.1:c.2285-2388G>A XR_943563.1:n.637558G>A XR_943561.1:n.637558G>A XM_005268218.2:c.2285-2388G>A XM_006720322.2:c.2273-2388G>A XM_006720323.2:c.2249-2388G>A XM_011537363.1:c.2285-2388G>A XM_011537366.1:c.2261-2388G>A XM_011537367.1:c.2285-2388G>A XM_011537368.1:c.2285-2388G…	overlap	G	A	46	21	45.6522	Substitution	1	NRXN3		54	54	668.77	-1
8	chr16:805694-805694	NC_000016.10:g.805694C>T	NM_001013638.1:c.252C>T NM_016541.2:c.-5063G>A	SRS+	C	T	70	37	52.8571	Substitution	1	GNG13		67	69	1497.77	-1
8	chr16:66727708-66727708	NC_000016.10:g.66727708T>A	XR_933225.1:n.23914A>T NM_001286157.1:c.1010A>T NM_006141.2:c.1241A>T	overlap	T	A	73	42	57.5342	Substitution	1	DYNC1LI2	AC018557.1	63	62	1482.77	-1
8	chr17:39746992-39746992	NC_000017.11:g.39746992C>T	NM_005310.3:c.*95C>T XM_006721844.1:c.*262C>T NM_001030002.2:c.*95C>T NM_001242442.1:c.*95C>T XM_011524683.1:c.*262C>T NM_001242443.1:c.*95C>T	SRS+	C	T	77	30	38.961	Substitution	1	GRB7		61	61	893.77	-1
8	chr17:40168791-40168791	NC_000017.11:g.40168791T>C	NM_007359.4:c.1965+374T>C XR_934422.1:n.*894T>C XM_005257163.1:c.1965+374T>C	SRS+	T	C	69	26	37.6812	Substitution	1	CASC3		23	23	825.77	-1
8	chr17:41153338-41153338	NC_000017.11:g.41153338T>C	NM_033188.3:c.-3571A>G	overlap	T	C	63	36	57.1429	Substitution	1	KRTAP4-5		52	52	1208.77	-1
8	chr17:73857965-73857965	NC_000017.11:g.73857965C>G		overlap	C	G	75	30	40	Substitution	1			53	53	971.77	-1
8	chr18:146915-146915	NC_000018.10:g.146915C>G	XR_935081.1:n.-4498C>G	SRS+	C	G	36	23	63.8889	Substitution	1			64	63	810.77	-1
8	chr18:15295656-15295656	NC_000018.10:g.15295656C>T		overlap	C	T	69	33	47.8261	Substitution	1			36	36	1122.77	-1
8	chr18:35283221-35283221	NC_000018.10:g.35283221A>G	NM_001112734.3:c.-104+6863T>C NM_001166012.2:c.-308+6863T>C NM_001288711.1:c.-9+6910T>C XM_005258183.2:c.-104+6910T>C XM_005258183.3:c.-104+6910T>C	overlap	A	G	69	30	43.4783	Substitution	1	ZSCAN30	AC011815.1	51	51	876.77	-1
8	chr18:36887530-36887530	NC_000018.10:g.36887530C>T	XM_005258319.2:c.124+1858C>T XM_005258319.3:c.124+1858C>T XM_011526100.1:c.448+1858C>T XM_005258315.3:c.448+1858C>T XR_935238.1:n.58416C>T XR_935236.1:n.58416C>T XR_935237.1:n.58416C>T NM_020776.1:c.448+1858C>T XM_005258315.2:c.448+1858C>T XM_006722511.1:c.448+1858C>T XM_005258318.3:c.313+1858C>T XM_005258318.2:c.313+1858C>T XM_005258317.1:c.436+1858C>T XM_005258317.2:c.436+1858C>T XM_011526099.1…	overlap	C	T	54	30	55.5556	Substitution	1	KIAA1328		60	60	978.77	-1
8	chr18:74020125-74020125	NC_000018.10:g.74020125C>A		overlap	C	A	66	35	53.0303	Substitution	1		AC090125.1	64	65	1152.77	-1
8	chr18:75106381-75106381	NC_000018.10:g.75106381G>A		SRS+	G	A	60	29	48.3333	Substitution	1	AC015819.3		56	56	894.77	-1
8	chr19:45036940-45036940	NC_000019.10:g.45036940A>G	XM_005259128.1:c.1139-465A>G XM_005259128.2:c.1139-465A>G NM_006509.3:c.1355-465A>G XM_005259127.2:c.1346-465A>G XM_005259127.1:c.1346-465A>G NM_001278439.1:c.-2198A>G NM_007056.2:c.-2198A>G NR_103529.1:n.-2100A>G XM_011526396.1:c.-2198A>G XM_006722991.1:c.-3944A>G XM_011526397.1:c.-3944A>G	overlap	A	G	47	13	27.6596	Substitution	1	RELB		51	51	339.77	-1
8	chr19:53150801-53150801	NC_000019.10:g.53150801A>T	XM_005259336.2:c.-1571T>A XM_005259336.3:c.-1571T>A XM_006723431.1:c.16-1434T>A XM_006723431.2:c.16-1434T>A XM_006723430.2:c.16-1434T>A XM_006723430.1:c.16-1434T>A XM_005259335.3:c.16-1434T>A XM_005259335.2:c.16-1434T>A XM_011527407.1:c.16-1434T>A NM_001172674.1:c.16-1434T>A NM_001172675.1:c.16-1434T>A NM_032584.2:c.16-1434T>A	overlap	A	T	71	29	40.8451	Substitution	1	ZNF347		61	61	881.77	-1
8	chr20:7611948-7611948	NC_000020.11:g.7611948T>C		overlap	T	C	62	27	43.5484	Substitution	1			54	55	876.77	-1
8	chr20:21296522-21296522	NC_000020.11:g.21296522A>T		SRS-unique	A	T	55	11	20	Substitution	1			0	0	265.77	Inherited
8	chr20:35675035-35675035	NC_000020.11:g.35675035C>T	NM_001198989.1:c.795+10G>A NM_021100.4:c.948+10G>A NR_037570.2:n.1147+10G>A	overlap	C	T	51	23	45.098	Substitution	1	NFS1		59	59	765.77	-1
8	chr20:36077315-36077315	NC_000020.11:g.36077315C>T	XM_011528667.1:c.29+2867C>T	overlap	C	T	55	26	47.2727	Substitution	1		AL035420.1,AL035420.1	60	60	779.77	-1
8	chr20:55216952-55216952	NC_000020.11:g.55216952T>C		overlap	T	C	59	28	47.4576	Substitution	1			57	58	899.77	-1
8	chr21:22913650-22913650	NC_000021.9:g.22913650T>G		overlap	T	G	90	37	41.1111	Substitution	1			52	52	1122.77	-1
8	chr22:11698222-11698222	NC_000022.11:g.11698222G>T		SRS+	G	T	69	32	46.3768	Substitution	1			22	20	946.77	-1
8	chr22:26145855-26145855	NC_000022.11:g.26145855G>A	XR_430427.2:n.9047C>T XR_430427.1:n.534+6451C>T XR_938106.1:n.9047C>T	SRS+	G	A	57	23	40.3509	Substitution	1			52	52	760.77	-1
8	chr22:29834002-29834002	NC_000022.11:g.29834002C>T	NM_001242906.1:c.-17-1660G>A NM_032204.4:c.-17-1660G>A XM_011530456.1:c.-479G>A XM_011530455.1:c.-262+4176G>A XM_005261777.1:c.-18+487G>A XM_005261778.1:c.-17-1660G>A XM_006724334.1:c.-91-388G>A XM_006724335.1:c.-484+487G>A XM_006724336.1:c.-557-388G>A XM_006724337.1:c.-484+440G>A XM_011530443.1:c.-91-388G>A XM_011530444.1:c.-91-388G>A XM_011530446.1:c.-17-1660G>A XM_011530448.1:c.-18+487G>A XM_0…	overlap	C	T	60	32	53.3333	Substitution	1	ASCC2		59	59	1115.77	-1
8	chr22:37028531-37028531	NC_000022.11:g.37028544del	NM_001013436.2:c.596-672del NM_001130517.2:c.596-672del NM_021126.5:c.656-672del XM_006724253.1:c.*1487del XM_011530195.1:c.*39-672del XM_005261610.1:c.596-672del XM_005261610.2:c.596-672del XM_011530196.1:c.*28-672del	SRS-unique	A		38	21	55.2632	Deletion	1	MPST		0	0	398.73	-1
8	chrX:88984457-88984457	NC_000023.11:g.88984457G>A		SRS+	G	A	42	14	33.3333	Substitution	1	AL731768.1		40	40	398.77	-1
8	chrX:102763698-102763698	NC_000023.11:g.102763698T>G		SRS-unique	T	G	30	6	20	Substitution	1			0	0	57.77	-1
9	chr1:74234901-74234901	NC_000001.11:g.74234901C>T	NM_001199327.1:c.383-1201C>T NM_001112808.2:c.383-1201C>T LRG_678t1:c.-551C>T NM_015978.2:c.-551C>T	SRS+	C	T	96	40	41.6667	Substitution	1	FPGT-TNNI3K		51	51	1338.77	-1
9	chr1:87386163-87386163	NC_000001.11:g.87386163A>T		overlap	A	T	79	46	58.2278	Substitution	1			53	54	1607.77	-1
9	chr1:92880762-92880762	NC_000001.11:g.92880762T>A	NM_001252273.1:c.55-4332A>T NM_001252271.1:c.-3823A>T NM_001006605.4:c.55-4332A>T NM_001252269.1:c.55-29807A>T NM_001252270.1:c.55-4332A>T	overlap	T	A	71	28	39.4366	Substitution	1	DIPK1A		51	51	817.77	-1
9	chr1:170159656-170159656	NC_000001.11:g.170159656G>T	NM_001136107.1:c.155-862G>T XM_011509232.1:c.-41-862G>T XM_011509233.1:c.-41-862G>T XM_011509234.1:c.-41-862G>T	SRS-unique	G	T	69	14	20.2899	Substitution	1	METTL11B		0	0	347.77	-1
9	chr2:14864656-14864656	NC_000002.12:g.14864656G>C	XR_922818.1:n.244085C>G	overlap	G	C	78	43	55.1282	Substitution	1		AC068286.2	44	45	1508.77	-1
9	chr2:45494889-45494889	NC_000002.12:g.45494889A>C	NM_018079.4:c.1875-6558T>G XM_011532946.1:c.1919-17814T>G XR_939693.1:n.116407T>G XR_426987.1:n.1952-6558T>G	overlap	A	C	107	47	43.9252	Substitution	1	SRBD1		60	61	1577.77	-1
9	chr2:59554529-59554529	NC_000002.12:g.59554529G>A		overlap	G	A	79	38	48.1013	Substitution	1		AC007179.2,AC007100.1	57	58	1276.77	-1
9	chr2:63315012-63315012	NC_000002.12:g.63315012C>T	XM_011532881.1:c.1677-1701G>A XM_005264348.2:c.1749-1701G>A XM_011532882.1:c.1650-1701G>A NM_001042692.2:c.1272-1701G>A NR_122106.1:n.1396-1701G>A NM_015910.5:c.1749-1701G>A XM_005264348.1:c.1749-1701G>A XM_005264349.1:c.1308-1701G>A XM_005264350.2:c.1272-1701G>A XR_244936.2:n.1414-1701G>A XR_244934.1:n.1996-1701G>A XR_244935.1:n.1996-1701G>A XM_011532883.1:c.1749-1701G>A XR_939686.1:n.273507G>A …	SRS+	C	T	86	50	58.1395	Substitution	1	WDPCP		58	58	1711.77	-1
9	chr2:70735673-70735673	NC_000002.12:g.70735673C>T	XM_011532503.1:c.-271-22489G>A NM_001185054.1:c.-153-22489G>A NM_001617.3:c.-153-22489G>A NM_017488.3:c.-153-22489G>A NM_001185055.1:c.15-29231G>A NM_017482.3:c.-153-22489G>A	overlap	C	T	61	28	45.9016	Substitution	1	ADD2		64	63	880.77	-1
9	chr2:109714990-109714990	NC_000002.12:g.109714990G>A		overlap	G	A	31	13	41.9355	Substitution	1			52	52	333.77	-1
9	chr2:113541363-113541363	NC_000002.12:g.113541363C>T	XM_006712902.1:c.551-343C>T XM_011512304.1:c.75-71C>T NR_121185.1:n.144+1184G>A NR_121186.1:n.144+1184G>A NR_121187.1:n.145-894G>A	overlap	C	T	93	54	58.0645	Substitution	1		PGM5P4-AS1,PGM5P4-AS1,PGM5P4-AS1	57	57	1897.77	-1
9	chr2:117709021-117709021	NC_000002.12:g.117709021G>C	XR_923241.1:n.-4547C>G	overlap	G	C	90	51	56.6667	Substitution	1			33	34	1730.77	-1
9	chr2:140378270-140378270	NC_000002.12:g.140378270T>C	NM_018557.2:c.10548A>G XM_011511352.1:c.10659A>G	overlap	T	C	97	47	48.4536	Substitution	1	LRP1B		57	57	1631.77	-1
9	chr2:170683548-170683548	NC_000002.12:g.170683548A>T	XR_923569.1:n.-489T>A	SRS+	A	T	85	49	57.6471	Substitution	1		AC007277.1	50	50	1633.77	-1
9	chr2:231663405-231663405	NC_000002.12:g.231663405G>A		overlap	G	A	90	45	50	Substitution	1			56	56	1532.77	-1
9	chr3:41301442-41301442	NC_000003.12:g.41301442G>A	XM_011533880.1:c.1852-51868C>T XM_011533879.1:c.2539-51868C>T XM_011533877.1:c.2890-51868C>T XM_011533872.1:c.3679-51868C>T XM_005265261.3:c.3676-51868C>T XM_006713215.2:c.3322-51868C>T NM_017886.2:c.3679-51868C>T XM_005265261.2:c.3676-51868C>T XM_006713215.1:c.3322-51868C>T	overlap	G	A	93	42	45.1613	Substitution	1	ULK4		51	52	1402.77	-1
9	chr3:79734602-79734602	NC_000003.12:g.79734602T>C	NM_002941.3:c.-51+33150A>G XM_011533977.1:c.-51+32859A>G XM_011533976.1:c.-51+33150A>G XM_011533978.1:c.-51+33150A>G XM_011533979.1:c.-51+33150A>G XM_011533980.1:c.-51+33150A>G	overlap	T	C	88	51	57.9545	Substitution	1	ROBO1		62	62	1725.77	-1
9	chr3:112459645-112459645	NC_000003.12:g.112459645C>T	XR_924339.1:n.2406G>A NM_001085357.1:c.*6463G>A NM_181780.3:c.*6463G>A XM_011512446.1:c.*6463G>A XM_011512447.1:c.*6463G>A XM_005247136.2:c.*6463G>A	SRS-unique	C	T	84	22	26.1905	Substitution	1	BTLA		0	0	602.77	-1
9	chr3:194676365-194676365	NC_000003.12:g.194676365C>G	NM_018385.2:c.-4203G>C	overlap	C	G	83	41	49.3976	Substitution	1	LSG1		58	58	1374.77	-1
9	chr4:19205916-19205916	NC_000004.12:g.19205916T>G		overlap	T	G	79	47	59.4937	Substitution	1		LINC02438	54	55	1609.77	-1
9	chr4:21938626-21938626	NC_000004.12:g.21938626G>C	NM_025221.5:c.61+9945C>G NM_147181.3:c.61+9945C>G NM_147182.3:c.-136+9945C>G XM_011513888.1:c.-136+9945C>G XM_011513882.1:c.61+9945C>G XM_011513886.1:c.61+9945C>G	overlap	G	C	117	48	41.0256	Substitution	1	KCNIP4		48	49	1584.77	-1
9	chr4:27356504-27356504	NC_000004.12:g.27356504G>A		overlap	G	A	122	66	54.0984	Substitution	1			54	54	2158.77	-1
9	chr4:42248414-42248414	NC_000004.12:g.42248414T>C		overlap	T	C	107	59	55.1402	Substitution	1		AC111006.1	50	51	2066.77	-1
9	chr4:83828956-83828956	NC_000004.12:g.83828956G>A	XR_244665.1:n.402-17311C>T	overlap	G	A	109	51	46.789	Substitution	1		AC079160.1	52	52	1623.77	-1
9	chr4:83891252-83891252	NC_000004.12:g.83891252T>C	XR_244665.1:n.401+44371A>G	overlap	T	C	107	51	47.6636	Substitution	1		AC079160.1	51	51	1777.77	-1
9	chr4:98854178-98854178	NC_000004.12:g.98854178G>A		overlap	G	A	103	59	57.2816	Substitution	1			48	49	2007.77	-1
9	chr4:110508243-110508243	NC_000004.12:g.110508243T>C	NM_001977.3:c.1040-1410T>C	overlap	T	C	74	31	41.8919	Substitution	1	ENPEP		60	60	1002.77	-1
9	chr4:140824533-140824533	NC_000004.12:g.140824533T>G		SRS+	T	G	92	38	41.3043	Substitution	1			31	32	1194.77	-1
9	chr4:144144849-144144849	NC_000004.12:g.144144849G>A	NM_002099.6:c.-4214C>T LRG_793t1:c.-4214C>T XM_011531902.1:c.-4214C>T	overlap	G	A	120	58	48.3333	Substitution	1		AC107223.1,AC107223.1,AC098588.3,AC107223.1	54	54	2021.77	-1
9	chr5:35960310-35960310	NC_000005.10:g.35960310G>A	NM_152404.3:c.844-2891C>T XM_006714442.1:c.505-2891C>T XM_006714443.1:c.-63-2891C>T XM_005248243.3:c.682-2891C>T XM_005248243.2:c.682-2891C>T XM_011513958.1:c.742-2891C>T XM_006714441.1:c.682-2891C>T XM_006714441.2:c.682-2891C>T XM_011513960.1:c.682-2891C>T XM_011513956.1:c.853-2891C>T XM_011513957.1:c.751-2891C>T XM_011513961.1:c.505-2891C>T XM_011513959.1:c.682-2891C>T XR_925587.1:n.40698C>T NM…	SRS+	G	A	85	45	52.9412	Substitution	1	UGT3A1		60	61	1519.77	-1
9	chr5:88014539-88014539	NC_000005.10:g.88014539A>G		SRS+	A	G	97	49	50.5155	Substitution	1		AC114971.1,AC114971.1	23	24	1672.77	-1
9	chr5:119534510-119534510	NC_000005.10:g.119534510A>C	NM_000414.3:c.1994-1913A>C NM_001199292.1:c.1940-1913A>C NM_001292027.1:c.1922-1913A>C NM_001199291.2:c.2069-1913A>C NM_001292028.1:c.1574-1913A>C NM_001199291.1:c.2069-1913A>C	SRS-unique	A	C	79	16	20.2532	Substitution	1	HSD17B4		0	0	92.77	-1
9	chr5:176667020-176667020	NC_000005.10:g.176667020T>G		overlap	T	G	80	36	45	Substitution	1			58	56	1205.77	-1
9	chr6:12765829-12765829	NC_000006.12:g.12765829C>T	XM_011514390.1:c.250+16039C>T XM_005248933.1:c.250+16039C>T NM_001242648.1:c.250+16039C>T NM_030948.2:c.250+16039C>T XM_005248934.1:c.250+16039C>T XM_005248935.3:c.250+16039C>T XM_005248935.2:c.250+16039C>T	overlap	C	T	115	60	52.1739	Substitution	1	PHACTR1		54	54	2056.77	-1
9	chr6:46824832-46824848	NC_000006.12:g.46824837_46824853del	NM_005588.2:c.557-435_557-419del XM_011514629.1:c.557-435_557-419del XM_011514628.1:c.641-435_641-419del	SRS-unique	ATATATATAAATTATAT		9	7	77.7778	Deletion	17	MEP1A		0	0	260.73	-1
9	chr6:114013456-114013456	NC_000006.12:g.114013456T>G	NR_125845.1:n.1310+17396T>G	SRS+	T	G	84	50	59.5238	Substitution	1		HDAC2-AS2,HDAC2-AS2,HDAC2-AS2	56	56	1769.77	-1
9	chr7:41802778-41802778	NC_000007.14:g.41802778T>G		overlap	T	G	98	46	46.9388	Substitution	1			56	56	1485.77	-1
9	chr7:60984232-60984233	NC_000007.14:g.60984234_60984235del		overlap	CA		73	28	38.3562	Deletion	2			46	47	1002.73	-1
9	chr7:72215392-72215392	NC_000007.14:g.72215392G>A	XM_011516596.1:c.118+63294C>T XM_011516597.1:c.118+63294C>T XM_011516594.1:c.169+63294C>T NM_001017440.2:c.118+63294C>T XM_011516593.1:c.118+63294C>T XM_011516599.1:c.118+63294C>T NM_031468.3:c.244+63294C>T XM_011516595.1:c.118+63294C>T XM_011516598.1:c.118+63294C>T XM_006716146.1:c.118+63294C>T	SRS+	G	A	105	61	58.0952	Substitution	1	CALN1		63	61	2121.77	-1
9	chr8:6951682-6951682	NC_000008.11:g.6951682G>A	NR_073407.1:n.-83C>T	SRS+	G	A	108	62	57.4074	Substitution	1	DEFA8P		57	58	2235.77	-1
9	chr8:6955121-6955121	NC_000008.11:g.6955121C>T	NR_073407.1:n.-3522G>A NR_073408.1:n.*4168G>A	overlap	C	T	109	61	55.9633	Substitution	1	DEFA8P		60	60	2283.77	-1
9	chr8:11441562-11441562	NC_000008.11:g.11441562G>A	NR_026814.1:n.*2905G>A NR_026814.1:n.*2905G>A XM_005272398.2:c.381+2469C>T NM_053279.2:c.381+2469C>T XM_011543837.1:c.381+2469C>T XM_005272398.3:c.381+2469C>T XM_011543839.1:c.381+2469C>T XM_011543838.1:c.381+2469C>T XM_011543840.1:c.381+2469C>T	SRS+	G	A	85	37	43.5294	Substitution	1	FAM167A		50	50	1412.77	-1
9	chr8:57040448-57040448	NC_000008.11:g.57040448G>A		overlap	G	A	74	39	52.7027	Substitution	1			56	56	1354.77	-1
9	chr8:67159905-67159907	NC_000008.11:g.67159905_67159907del	XM_006716471.1:c.2520+768_2520+770del XM_005251305.3:c.2766+768_2766+770del XM_006716474.2:c.2613+768_2613+770del XM_006716477.2:c.2235+768_2235+770del XM_011517598.1:c.2808+768_2808+770del XM_011517599.1:c.2784+768_2784+770del XM_011517600.1:c.2742+768_2742+770del XM_011517601.1:c.2703+768_2703+770del XM_011517602.1:c.2661+768_2661+770del XM_006716473.1:c.2496+768_2496+770del XM_011517607.1:c.25…	SRS-unique	TTT		24	6	25	Deletion	3	CSPP1		0	0	135.73	-1
9	chr8:106515321-106515321	NC_000008.11:g.106515321G>A	NM_001198533.1:c.24-3622G>A NM_018002.3:c.24-3622G>A XM_005250993.1:c.24-3622G>A XM_006716596.1:c.27-3622G>A XM_006716596.2:c.27-3622G>A NM_001198532.1:c.27-3622G>A XM_006716594.1:c.27-3622G>A XM_006716595.1:c.27-3622G>A XM_011517139.1:c.27-3622G>A XM_011517143.1:c.-4131G>A	overlap	G	A	123	64	52.0325	Substitution	1	OXR1		48	48	2232.77	-1
9	chr8:122988448-122988448	NC_000008.11:g.122988448C>T	XR_928602.1:n.11707G>A	SRS+	C	T	70	36	51.4286	Substitution	1	AC104316.2		57	58	1264.77	-1
9	chr8:125084193-125084193	NC_000008.11:g.125084193G>A	NM_014846.3:c.-124-171C>T XM_005251120.1:c.-258-935C>T XM_005251120.2:c.-258-935C>T XM_011517410.1:c.-124-171C>T XM_011517409.1:c.-124-171C>T	overlap	G	A	77	39	50.6494	Substitution	1	WASHC5		57	58	1356.77	-1
9	chr8:141476884-141476884	NC_000008.11:g.141476884G>A	NM_207414.2:c.1445+519C>T NR_102363.1:n.1412+519C>T NR_102363.2:n.1412+519C>T NR_102364.1:n.1553+519C>T NR_102364.2:n.1553+519C>T	overlap	G	A	84	40	47.619	Substitution	1	MROH5		50	50	1325.77	-1
9	chr9:1446494-1446494	NC_000009.12:g.1446494T>C	XR_929415.1:n.148205T>C XR_929414.1:n.148205T>C XR_929417.1:n.148205T>C	SRS+	T	C	75	29	38.6667	Substitution	1			19	20	891.77	-1
9	chr9:21982024-21982024	NC_000009.12:g.21982024T>G	LRG_11t2:c.194-10816A>C NM_058195.3:c.194-10816A>C XM_011517679.1:c.-3-10816A>C XR_929163.1:n.12404A>C XR_929161.1:n.12455A>C XR_929162.1:n.12455A>C	SRS+	T	G	107	56	52.3364	Substitution	1	AL359922.1		57	57	1854.77	-1
9	chr9:26287115-26287115	NC_000009.12:g.26287115T>C		overlap	T	C	95	49	51.5789	Substitution	1			58	58	1590.77	-1
9	chr9:28497691-28497691	NC_000009.12:g.28497691G>A	XM_011517715.1:c.-313-21666C>T XM_011517716.1:c.-313-21666C>T XM_011517717.1:c.-357-21666C>T XM_011517718.1:c.-313-21666C>T XM_011517719.1:c.-280-21666C>T NM_152570.2:c.-364-21666C>T NM_001258282.1:c.-313-21666C>T	SRS+	G	A	89	49	55.0562	Substitution	1	LINGO2		50	51	1690.77	-1
9	chr9:42291779-42291779	NC_000009.12:g.42291779C>T		overlap	C	T	133	34	25.5639	Substitution	1		AL445584.2	28	29	960.77	-1
9	chr9:101291035-101291035	NC_000009.12:g.101291035A>G	NM_207299.1:c.385+4799A>G NM_017753.2:c.385+4799A>G XM_011518799.1:c.355+4799A>G	overlap	A	G	103	53	51.4563	Substitution	1	PLPPR1		62	62	1820.77	-1
9	chr9:132502246-132502246	NC_000009.12:g.132502246C>T	XM_011518671.1:c.524+2646C>T XM_011518670.1:c.524+2646C>T NM_001282957.1:c.524+2646C>T NM_207417.2:c.632+2646C>T	overlap	C	T	52	21	40.3846	Substitution	1	CFAP77		38	38	653.77	-1
9	chr10:22575283-22575283	NC_000010.11:g.22575283G>A	NM_005028.4:c.493-1826C>T XM_011519495.1:c.406-1826C>T XM_011519496.1:c.316-1826C>T XM_006717450.2:c.340-1826C>T XM_011519494.1:c.493-1826C>T XM_006717450.1:c.340-1826C>T XM_011519497.1:c.493-1826C>T	SRS-unique	G	A	98	20	20.4082	Substitution	1	PIP4K2A		0	0	503.77	-1
9	chr10:67614631-67614631	NC_000010.11:g.67614631A>G	XM_006717805.1:c.136-7582T>C NM_001127384.2:c.100-7582T>C XM_005269717.1:c.136-7582T>C NM_013266.3:c.100-7582T>C XM_005269717.2:c.136-7582T>C NM_001127384.1:c.100-7582T>C NM_013266.2:c.100-7582T>C XM_011539723.1:c.100-7582T>C XM_011539726.1:c.136-7582T>C XM_011539727.1:c.100-7582T>C XM_011539724.1:c.100-7582T>C XM_011539721.1:c.136-7582T>C XM_011539722.1:c.136-7582T>C XM_011539725.1:c.100-7582T>C…	overlap	A	G	119	61	51.2605	Substitution	1	CTNNA3		53	53	2129.77	-1
9	chr10:68388609-68388609	NC_000010.11:g.68388609G>C	NR_103475.1:n.931-2481C>G NR_103476.1:n.756-2481C>G XM_005269955.2:c.603-2481C>G XM_005269952.2:c.756-2484C>G XM_005269953.2:c.654-2481C>G XM_005269956.2:c.756-2481C>G XM_005269957.2:c.549-2481C>G XM_006717911.1:c.651-2481C>G XM_005269955.3:c.603-2481C>G XM_011539942.1:c.651-2481C>G XM_005269953.3:c.654-2481C>G XM_005269956.3:c.756-2481C>G XM_011539943.1:c.477-2481C>G XM_005269957.3:c.549-2481C>G…	SRS+	G	C	119	54	45.3782	Substitution	1	RUFY2		12	13	1857.77	-1
9	chr10:78282626-78282626	NC_000010.11:g.78282626G>T	NR_073447.1:n.*2413G>T	overlap	G	T	84	48	57.1429	Substitution	1		AC012560.2,LINC00595,AC012560.2,LINC00595,LINC00595,LINC00595,LINC00595	52	52	1552.77	-1
9	chr10:83984284-83984284	NC_000010.11:g.83984284C>A	XR_946148.1:n.19201G>T	overlap	C	A	79	46	58.2278	Substitution	1			58	59	1636.77	-1
9	chr10:119637587-119637587	NC_000010.11:g.119637587C>T		SRS+	C	T	86	40	46.5116	Substitution	1	RPS8P4		57	57	1223.77	-1
9	chr10:130142521-130142521	NC_000010.11:g.130142521A>G	NM_006541.4:c.93-2690A>G NM_001199868.1:c.93-2690A>G XM_005252657.1:c.-435-2690A>G	overlap	A	G	98	48	48.9796	Substitution	1	GLRX3		57	57	1625.77	-1
9	chr11:5927756-5927756	NC_000011.10:g.5927756T>C		overlap	T	C	111	57	51.3514	Substitution	1			57	58	1910.77	-1
9	chr11:30649264-30649264	NC_000011.10:g.30649264T>C		overlap	T	C	98	59	60.2041	Substitution	1			50	50	1944.77	-1
9	chr11:55580282-55580282	NC_000011.10:g.55580282C>A		overlap	C	A	72	41	56.9444	Substitution	1			47	48	1389.77	-1
9	chr11:60813342-60813342	NC_000011.10:g.60813342G>T	XR_950149.1:n.22798C>A	overlap	G	T	79	37	46.8354	Substitution	1	AP000777.1		49	50	1280.77	-1
9	chr11:69664923-69664923	NC_000011.10:g.69664923G>A	XM_011544846.1:c.345+2972C>T XM_011544845.1:c.-7008C>T XM_006718470.2:c.*1527C>T NM_153451.2:c.*2596C>T XM_006718470.1:c.*1527C>T	overlap	G	A	95	45	47.3684	Substitution	1	LTO1		49	50	1484.77	-1
9	chr11:71259973-71259973	NC_000011.10:g.71259973T>C		overlap	T	C	108	58	53.7037	Substitution	1			56	56	1999.77	-1
9	chr11:80136223-80136223	NC_000011.10:g.80136223T>C	XR_950350.1:n.-903T>C XR_950348.1:n.-903T>C XR_950349.1:n.-903T>C XR_950353.1:n.32435A>G	overlap	T	C	90	44	48.8889	Substitution	1			40	40	1417.77	-1
9	chr11:110265447-110265447	NC_000011.10:g.110265447A>C	NM_001260493.1:c.97-573T>G NM_001260492.1:c.97-573T>G NM_001260495.1:c.-83+14234T>G NM_001260496.1:c.97-1213T>G NM_001260494.1:c.59+7089T>G NM_002906.3:c.97-573T>G	SRS-unique	A	C	89	19	21.3483	Substitution	1	RDX		0	0	258.77	Inherited
9	chr12:21464757-21464757	NC_000012.12:g.21464757G>A	XM_011520811.1:c.*5437C>T XM_006719133.2:c.*5437C>T XM_005253461.3:c.*5437C>T XM_005253462.3:c.*5437C>T XM_005253463.2:c.*5437C>T XM_005253464.2:c.*5437C>T NM_002907.3:c.*5437C>T NM_032941.2:c.*5437C>T XM_006719133.1:c.*5437C>T XM_005253461.2:c.*5437C>T XM_005253462.2:c.*5437C>T XM_005253463.1:c.*5437C>T XM_005253464.1:c.*5437C>T XR_242902.3:n.27154G>A NM_024854.3:c.1116+1895G>A XR_242902.2:n.123…	SRS+	G	A	69	33	47.8261	Substitution	1	PYROXD1		59	59	1068.77	-1
9	chr12:84180894-84180894	NC_000012.12:g.84180894C>G		SRS+	C	G	109	57	52.2936	Substitution	1		AC090679.2	53	53	1921.77	-1
9	chr12:112452933-112452933	NC_000012.12:g.112452933A>G	NM_080601.1:c.333-262A>G LRG_614t1:c.333-262A>G NM_002834.3:c.333-262A>G XM_011538613.1:c.330-262A>G XM_006719526.1:c.333-262A>G XM_006719527.1:c.333-262A>G	overlap	A	G	80	32	40	Substitution	1	PTPN11		61	61	986.77	-1
9	chr12:122864718-122864718	NC_000012.12:g.122864718C>T	XR_945471.1:n.579C>T NM_024667.2:c.*2398G>A XM_006719602.2:c.*2398G>A XM_006719602.1:c.*2398G>A XM_005253622.1:c.*2398G>A XM_005253622.2:c.*2398G>A XM_011538745.1:c.*2398G>A XM_011538744.1:c.*2398G>A XM_005253621.1:c.*2398G>A XM_011538743.1:c.*2398G>A XM_011538742.1:c.*2398G>A XM_005253628.1:c.*2965C>T XM_011538963.1:c.*2965C>T XM_005253627.1:c.*2965C>T NM_003959.2:c.*2965C>T NM_003959.1:c.*2965C…	SRS+	C	T	82	41	50	Substitution	1	AC027290.2		53	53	1338.77	-1
9	chr13:22163074-22163074	NC_000013.11:g.22163074A>G		overlap	A	G	114	54	47.3684	Substitution	1		AL136962.1	57	58	1764.77	-1
9	chr13:41686737-41686737	NC_000013.11:g.41686737T>C	XM_006719791.1:c.3067-1495A>G XM_006719791.2:c.3067-1495A>G XM_006719790.1:c.3844-1495A>G XM_011535006.1:c.3844-1495A>G NM_015058.1:c.4132-1495A>G XM_011535007.1:c.*3521A>G	SRS+	T	C	102	67	65.6863	Substitution	1	VWA8		61	61	2390.77	-1
9	chr13:61334064-61334064	NC_000013.11:g.61334064T>C		SRS+	T	C	89	43	48.3146	Substitution	1			55	55	1456.77	-1
9	chr13:70908164-70908164	NC_000013.11:g.70908170del		overlap	T		87	44	50.5747	Deletion	1			56	56	1071.73	-1
9	chr13:80123875-80123875	NC_000013.11:g.80123875A>C	XR_942116.1:n.42520T>G	overlap	A	C	75	41	54.6667	Substitution	1		AL137781.1	54	54	1401.77	-1
9	chr13:86298398-86298402	NC_000013.11:g.86298399_86298403del		overlap	AAAAT		85	39	45.8824	Deletion	5			49	49	1455.73	-1
9	chr13:100586399-100586399	NC_000013.11:g.100586415_100586418dup	NM_001195087.1:c.-184+2323_-184+2326dup	overlap		AAAC	72	26	36.1111	Insertion	4	GGACT		54	54	939.73	-1
9	chr13:113313491-113313491	NC_000013.11:g.113313491C>T	XM_011537495.1:c.403+3629C>T NM_005561.3:c.562+2624C>T XM_011537494.1:c.505+2624C>T	overlap	C	T	86	46	53.4884	Substitution	1	LAMP1		61	61	1682.77	-1
9	chr14:25829403-25829403	NC_000014.9:g.25829403A>C	XR_943638.1:n.1623A>C	overlap	A	C	96	39	40.625	Substitution	1		LINC02306,LINC02306	60	60	1256.77	-1
9	chr14:98033936-98033936	NC_000014.9:g.98033936C>T		SRS+	C	T	89	47	52.809	Substitution	1			51	51	1576.77	-1
9	chr15:65726667-65726667	NC_000015.10:g.65726667A>G	XM_011521157.1:c.-841T>C XM_006720371.2:c.1487+2405T>C XM_005254120.3:c.1487+2405T>C XM_011521155.1:c.1487+2405T>C XM_005254119.2:c.1487+2405T>C NM_001144823.1:c.1487+2405T>C NM_005848.3:c.1487+2405T>C XM_006720372.1:c.1487+2405T>C XM_006720371.1:c.1487+2405T>C XM_005254120.2:c.1487+2405T>C XM_005254119.1:c.1487+2405T>C XM_005254121.1:c.1487+2405T>C XM_005254121.2:c.1487+2405T>C XM_011521156.1:c.…	SRS+	A	G	93	58	62.3656	Substitution	1	DENND4A		58	59	2046.77	-1
9	chr15:68243622-68243622	NC_000015.10:g.68243622G>A		overlap	G	A	74	31	41.8919	Substitution	1	CLN6		52	52	1012.77	-1
9	chr16:5501291-5501291	NC_000016.10:g.5501291C>G	XM_011522544.1:c.258+34037C>G XM_006720896.1:c.258+34037C>G	overlap	C	G	70	35	50	Substitution	1	RBFOX1		52	52	1226.77	-1
9	chr16:27387594-27387594	NC_000016.10:g.27387594C>T		SRS+	C	T	74	34	45.9459	Substitution	1			63	63	1109.77	-1
9	chr16:48541932-48541932	NC_000016.10:g.48541932T>G	XM_006721351.1:c.*972A>C NM_153029.3:c.*972A>C XM_011523482.1:c.*972A>C	overlap	T	G	99	47	47.4747	Substitution	1	N4BP1		48	49	1570.77	-1
9	chr16:62063025-62063025	NC_000016.10:g.62063025A>T		overlap	A	T	73	37	50.6849	Substitution	1			53	53	1123.77	-1
9	chr16:63419851-63419851	NC_000016.10:g.63419851C>T	XR_933666.1:n.198242G>A	SRS+	C	T	119	57	47.8992	Substitution	1		AC138305.1	55	56	1966.77	-1
9	chr16:70694908-70694908	NC_000016.10:g.70694908G>C	NM_018052.3:c.2035+636C>G XM_005256040.1:c.1951+636C>G XM_005256038.2:c.2035+636C>G XM_005256038.1:c.2035+636C>G XM_005256039.1:c.1951+636C>G	overlap	G	C	108	55	50.9259	Substitution	1	VAC14		48	48	1941.77	-1
9	chr16:78575000-78575047	NC_000016.10:g.78575022_78575069del	NM_001291997.1:c.717+142270_717+142317del NM_016373.3:c.1056+142270_1056+142317del NM_016373.2:c.1056+142270_1056+142317del XM_011523101.1:c.*775_*822del XM_011523103.1:c.1056+142270_1056+142317del XR_243411.1:n.1181+142270_1181+142317del XM_011523100.1:c.1152+39180_1152+39227del	SRS-unique	TATATATATATATATATATATAAATATATATATATATATATATATATA		16	15	93.75	Deletion	48	WWOX		0	0	521.73	Inherited
9	chr16:82971939-82971939	NC_000016.10:g.82971939G>T	NM_001220491.1:c.158-60071G>T NM_001220492.1:c.158-60071G>T NM_001220488.1:c.299-60071G>T NM_001220489.1:c.158-60071G>T NM_001220490.1:c.-397+113466G>T NM_001257.4:c.158-60071G>T XM_011522805.1:c.299-60071G>T XM_006721120.1:c.158-60071G>T NR_110937.1:n.174-17192C>A	overlap	G	T	77	38	49.3506	Substitution	1	CDH13	AC125793.1	53	48	1160.77	-1
9	chr16:82972584-82972584	NC_000016.10:g.82972584C>G	NM_001220491.1:c.158-59426C>G NM_001220492.1:c.158-59426C>G NM_001220488.1:c.299-59426C>G NM_001220489.1:c.158-59426C>G NM_001220490.1:c.-397+114111C>G NM_001257.4:c.158-59426C>G XM_011522805.1:c.299-59426C>G XM_006721120.1:c.158-59426C>G NR_110937.1:n.173+17542G>C	overlap	C	G	89	37	41.573	Substitution	1	CDH13	AC125793.1	53	53	1217.77	-1
9	chr16:83904280-83904280	NC_000016.10:g.83904280C>T	NM_012213.2:c.529-2707C>T	overlap	C	T	86	44	51.1628	Substitution	1	MLYCD		51	51	1506.77	-1
9	chr16:88380628-88380628	NC_000016.10:g.88380628C>T	XM_011523386.1:c.-191-44179C>T XM_011523388.1:c.-2818C>T	SRS+	C	T	54	19	35.1852	Substitution	1	ZNF469		48	49	496.77	-1
9	chr17:30964687-30964687	NC_000017.11:g.30964703dup	XM_006722138.1:c.51+5699dup XM_006722138.2:c.51+5699dup	SRS-unique		T	54	32	59.2593	Insertion	1	AC138207.9		0	0	548.73	-1
9	chr18:1144161-1144161	NC_000018.10:g.1144161G>C	XR_935083.1:n.44902G>C XR_935084.1:n.44902G>C	overlap	G	C	97	37	38.1443	Substitution	1		AP000829.1,AP000829.1,AP000829.1	53	52	1130.77	-1
9	chr18:47615986-47615986	NC_000018.10:g.47615986T>C		SRS+	T	C	85	47	55.2941	Substitution	1			47	48	1634.77	-1
9	chr18:61531882-61531882	NC_000018.10:g.61531882G>A	XM_005266682.1:c.1271+3662G>A XM_005266684.2:c.1271+3662G>A NM_031891.2:c.1271+3662G>A	SRS+	G	A	113	64	56.6372	Substitution	1	CDH20		30	30	2232.77	-1
9	chr18:71905495-71905495	NC_000018.10:g.71905495A>G		overlap	A	G	77	33	42.8571	Substitution	1		AC069114.1	50	50	1095.77	-1
9	chr18:76404555-76404556	NC_000018.10:g.76404558_76404559del	NM_014643.3:c.1811-24256_1811-24255del XM_011526270.1:c.1811-24256_1811-24255del XM_011526271.1:c.1811-24256_1811-24255del XM_011526272.1:c.1811-24256_1811-24255del XM_011526269.1:c.1811-24256_1811-24255del XM_011526276.1:c.1811-24256_1811-24255del XR_935268.1:n.86987_86988del XM_011526275.1:c.1811-24256_1811-24255del XM_011526274.1:c.1811-24256_1811-24255del XM_011526273.1:c.1811-24256_1811-2425…	SRS+	TG		103	52	50.4854	Deletion	2	ZNF516		53	54	1950.73	-1
9	chr19:7551357-7551357	NC_000019.10:g.7551357C>G	NM_006702.4:c.2068-5C>G NM_001166112.1:c.1990-5C>G NM_001166111.1:c.2212-5C>G NM_001166113.1:c.2068-5C>G NM_001166114.1:c.2185-5C>G	overlap	C	G	88	42	47.7273	Substitution	1	PNPLA6		55	55	1409.77	-1
9	chr19:41966015-41966015	NC_000019.10:g.41966015G>A	XM_005258953.1:c.*461C>T NM_001256213.1:c.*922C>T XM_011526991.1:c.*922C>T NM_001256214.1:c.*922C>T NM_152296.4:c.*922C>T	overlap	G	A	85	41	48.2353	Substitution	1	AC010616.1		68	69	1360.77	-1
9	chr19:44571581-44571581	NC_000019.10:g.44571581A>G		overlap	A	G	94	57	60.6383	Substitution	1		CEACAM22P	49	49	2007.77	-1
9	chr20:15318453-15318453	NC_000020.11:g.15318453A>G	NM_080676.5:c.540+88392A>G XM_005260667.1:c.540+88392A>G XM_006723544.1:c.540+88392A>G NM_001033087.1:c.-166+88392A>G	overlap	A	G	81	45	55.5556	Substitution	1	MACROD2		61	61	1539.77	-1
9	chr20:42620785-42620785	NC_000020.11:g.42620785C>T	NM_007050.5:c.1153+57081G>A NM_133170.3:c.1153+57081G>A XM_011528511.1:c.1153+57081G>A XM_011528512.1:c.1153+57081G>A XM_011528513.1:c.1153+57081G>A XM_011528514.1:c.1153+57081G>A XM_011528515.1:c.1153+57081G>A XM_006723687.1:c.931+57081G>A XM_006723688.1:c.931+57081G>A XM_006723685.1:c.964+57081G>A XM_006723686.1:c.964+57081G>A XM_006723689.1:c.964+57081G>A XM_011528516.1:c.1153+57081G>A	SRS+	C	T	100	51	51	Substitution	1	PTPRT		68	60	1756.77	-1
9	chr20:46331407-46331407	NC_000020.11:g.46331407C>T		overlap	C	T	86	37	43.0233	Substitution	1			43	44	1242.77	-1
9	chr20:47991485-47991485	NC_000020.11:g.47991485G>A	NR_110027.1:n.-1368C>T NR_110027.1:n.-1368C>T	overlap	G	A	92	44	47.8261	Substitution	1	LINC01522		61	61	1471.77	-1
9	chr20:59649025-59649025	NC_000020.11:g.59649025G>A	NM_001199505.1:c.109+71408G>A XM_011528525.1:c.-6+65337G>A NM_080672.4:c.118+43893G>A XM_011528526.1:c.118+43893G>A NM_001281507.1:c.-6+20209G>A	SRS+	G	A	89	43	48.3146	Substitution	1	PHACTR3		48	48	1463.77	-1
9	chr21:15369354-15369354	NC_000021.9:g.15369354A>G	XR_937593.1:n.75321T>C	overlap	A	G	95	47	49.4737	Substitution	1		AJ009632.2	56	55	1535.77	-1
9	chr21:25577279-25577279	NC_000021.9:g.25577279C>T	NR_001458.3:n.*2111C>T XR_937617.1:n.2491G>A	overlap	C	T	84	35	41.6667	Substitution	1	MIR155		66	67	1105.77	-1
9	chr22:49553876-49553876	NC_000022.11:g.49553876G>A	NR_110522.1:n.138+103529C>T NR_110523.1:n.138+103529C>T	SRS+	G	A	112	58	51.7857	Substitution	1		Z97192.1,C22orf34	57	57	1921.77	-1
9	chrX:69136012-69136012	NC_000023.11:g.69136012A>C		SRS-unique	A	C	32	10	31.25	Substitution	1			0	0	160.77	-1
9	chrX:103056321-103056321	NC_000023.11:g.103056321T>G		SRS-unique	T	G	50	10	20	Substitution	1			0	0	76.77	-1
10	chr1:17574859-17574859	NC_000001.11:g.17574859T>C	XM_006710728.1:c.-43-5694T>C XM_006710731.1:c.-43-5694T>C NM_018125.3:c.-43-5694T>C XR_426617.1:n.81-5694T>C XR_426618.1:n.81-5694T>C XR_426616.1:n.81-5694T>C XM_005245923.2:c.-43-5694T>C XM_005245924.2:c.-43-5694T>C XM_005245925.2:c.-43-5694T>C XM_005245926.2:c.-43-5694T>C XM_006710729.1:c.-43-5694T>C XM_006710732.1:c.-43-5694T>C XM_006710733.1:c.-43-5694T>C	overlap	T	C	79	53	67.0886	Substitution	1	ARHGEF10L		51	51	1834.77	-1
10	chr1:32210099-32210099	NC_000001.11:g.32210099G>A	XM_006710893.1:c.*4912G>A XM_006710892.1:c.*5301G>A NM_001301011.1:c.*5301G>A NM_024296.4:c.*4851G>A NM_024296.3:c.*4851G>A XM_006710776.2:c.*1036-712C>T XM_011541793.1:c.*790-712C>T XM_011541794.1:c.*806-712C>T XM_005271044.3:c.*1440-712C>T XM_005271045.1:c.*5725C>T XM_005271046.1:c.*5269C>T XM_006710775.1:c.*5827C>T XM_006710776.1:c.*5601C>T XM_006710777.1:c.*5911C>T XM_006710773.1:c.*6337C>T X…	SRS-unique	G	A	49	12	24.4898	Substitution	1	DCDC2B		0	0	326.77	-1
10	chr1:53101105-53101105	NC_000001.11:g.53101105C>T	NM_001287595.1:c.697+2241G>A NM_001287597.1:c.481+2241G>A NM_006671.5:c.697+2241G>A NR_109858.1:n.880+2241G>A XR_426690.1:n.30+385G>A	overlap	C	T	31	14	45.1613	Substitution	1	SLC1A7		52	52	414.77	-1
10	chr1:58851568-58851568	NC_000001.11:g.58851568G>A	NR_034014.1:n.156-41977G>A NR_034015.1:n.156-41977G>A NR_108106.1:n.156-47479G>A	overlap	G	A	56	25	44.6429	Substitution	1		LINC01135,LINC01135,LINC01135	48	48	783.77	-1
10	chr1:69743864-69743864	NC_000001.11:g.69743864T>G	XM_006710782.1:c.101-16327T>G XM_011541836.1:c.104-16327T>G	overlap	T	G	51	27	52.9412	Substitution	1	LRRC7		63	63	909.77	-1
10	chr1:109273195-109273195	NC_000001.11:g.109273195del	XM_005270580.3:c.8368del NM_001408.2:c.8368del XM_005270580.2:c.8368del XM_006710405.1:c.8368del	overlap	T		53	24	45.283	Deletion	1	CELSR2		54	54	762.73	-1
10	chr1:121618142-121618142	NC_000001.11:g.121618142G>A		SRS-unique	G	A	28	13	46.4286	Substitution	1			0	0	352.77	No variant
10	chr1:160403282-160403282	NC_000001.11:g.160403282G>A	NM_020335.2:c.-191+2413G>A XM_011509804.1:c.-191+1953G>A XR_922200.1:n.5163C>T XR_922198.1:n.5163C>T XR_922199.1:n.5163C>T XR_922201.1:n.5163C>T	overlap	G	A	52	25	48.0769	Substitution	1	VANGL2		45	45	815.77	-1
10	chr1:179198270-179198270	NC_000001.11:g.179198270G>C	NM_001168236.1:c.157+30971C>G NM_001168237.1:c.157+30971C>G NM_001168238.1:c.157+30971C>G NM_007314.3:c.157+30971C>G XR_921764.1:n.31384C>G XR_921765.1:n.31424C>G NM_001136001.1:c.157+30971C>G	overlap	G	C	68	29	42.6471	Substitution	1	ABL2		52	53	900.77	-1
10	chr2:10927014-10927014	NC_000002.12:g.10927014A>C		SRS-unique	A	C	55	11	20	Substitution	1			0	0	223.77	Inherited
10	chr2:28895055-28895055	NC_000002.12:g.28895055C>T	NM_015131.2:c.225+132C>T NM_015131.1:c.225+132C>T	overlap	C	T	58	25	43.1034	Substitution	1	WDR43		48	49	817.77	-1
10	chr2:32331155-32331155	NC_000002.12:g.32331155G>T		overlap	G	T	48	18	37.5	Substitution	1			57	58	523.77	-1
10	chr2:50994001-50994001	NC_000002.12:g.50994001C>A	NM_001135659.1:c.871+32370G>T NM_004801.4:c.772+33501G>T XM_005264642.1:c.772+33501G>T XM_005264643.1:c.772+33501G>T XM_006712133.1:c.772+33501G>T XM_006712134.1:c.772+33501G>T XM_006712135.1:c.772+33501G>T XM_006712136.1:c.772+33501G>T XM_006712137.1:c.772+33501G>T XM_006712138.1:c.772+33501G>T XM_006712139.1:c.772+33501G>T XM_005264642.2:c.772+33501G>T XM_005264643.2:c.772+33501G>T XM_006712137…	overlap	C	A	67	38	56.7164	Substitution	1	NRXN1		53	53	1289.77	-1
10	chr2:77260159-77260159	NC_000002.12:g.77260159C>T	XM_011533115.1:c.1554+258159G>A XM_011533116.1:c.1551+258159G>A NM_001134745.1:c.1551+258159G>A NM_001282924.1:c.1551+258159G>A XM_011533117.1:c.1554+258159G>A	overlap	C	T	74	24	32.4324	Substitution	1	LRRTM4	AC013716.1	58	59	705.77	-1
10	chr2:103101272-103101272	NC_000002.12:g.103101272G>C		overlap	G	C	62	28	45.1613	Substitution	1			56	57	943.77	-1
10	chr2:107394296-107394298	NC_000002.12:g.107394297_107394299del	XR_923161.1:n.55439_55441del XR_923158.1:n.134972_134974del XR_923160.1:n.148518_148520del	overlap	AAG		51	33	64.7059	Deletion	3		AC096669.1,AC096669.1,LINC01885	54	54	1294.73	-1
10	chr2:208753661-208753661	NC_000002.12:g.208753661del	XR_241394.2:n.210820del XR_923817.1:n.210820del XR_923818.1:n.210820del XR_923819.1:n.210820del XR_923820.1:n.210820del XR_923821.1:n.210820del XR_923822.1:n.210820del XR_923823.1:n.210820del XR_923824.1:n.210820del XR_923825.1:n.210820del XR_923826.1:n.210820del XR_923827.1:n.210820del XR_923828.1:n.210820del XR_923829.1:n.210820del XR_923830.1:n.210820del XR_923831.1:n.210820del XR_923832.1:n.2…	SRS-unique	A		61	32	52.459	Deletion	1			0	0	883.73	Inherited
10	chr3:9502314-9502314	NC_000003.12:g.9502334_9502335dup	XM_011533693.1:c.644-24_644-23dup NM_198560.2:c.644-24_644-23dup	SRS+		AG	54	26	48.1481	Insertion	2	LHFPL4		47	47	710.73	-1
10	chr3:19902416-19902416	NC_000003.12:g.19902416G>A	XM_011533385.1:c.786-2901C>T NM_144715.3:c.1419-2901C>T XM_005264889.1:c.1419-2901C>T XM_011533382.1:c.1356-2901C>T XM_011533384.1:c.924-2901C>T XM_011533383.1:c.1149-2901C>T XR_940383.1:n.31799C>T XM_005264891.1:c.1419-2901C>T	SRS+	G	A	50	25	50	Substitution	1	EFHB		53	53	853.77	-1
10	chr3:65484506-65484506	NC_000003.12:g.65484506C>T	XM_011534239.1:c.551-5708G>A XM_011534238.1:c.-131-5708G>A XM_006713413.2:c.149-5708G>A XM_006713413.1:c.197-5708G>A XM_011534237.1:c.476-5708G>A XM_005265563.1:c.551-5708G>A XM_005265564.1:c.551-5708G>A XM_005265565.1:c.551-5708G>A XM_005265566.1:c.551-5708G>A XM_005265568.1:c.551-5708G>A XM_005265570.1:c.551-5708G>A XM_005265571.1:c.551-5708G>A XM_006713407.1:c.551-5708G>A XM_006713408.1:c.551-…	overlap	C	T	70	38	54.2857	Substitution	1	MAGI1		57	58	1260.77	-1
10	chr3:65750281-65750281	NC_000003.12:g.65750281G>A	XM_011534239.1:c.314-128193C>T XM_011534237.1:c.239-128193C>T XM_005265563.1:c.314-128193C>T XM_005265564.1:c.314-128193C>T XM_005265565.1:c.314-128193C>T XM_005265566.1:c.314-128193C>T XM_005265568.1:c.314-128193C>T XM_005265570.1:c.314-128193C>T XM_005265571.1:c.314-128193C>T XM_006713407.1:c.314-128193C>T XM_006713408.1:c.314-128193C>T XM_006713409.1:c.314-128193C>T XM_006713410.1:c.314-128193…	overlap	G	A	86	48	55.814	Substitution	1	MAGI1		59	59	1827.77	-1
10	chr3:78979884-78979884	NC_000003.12:g.78979884G>A	NM_001145845.1:c.55+38523C>T NM_133631.3:c.55+38523C>T NM_002941.3:c.173-40957C>T XM_006713278.1:c.10+38167C>T XM_006713277.2:c.55+38523C>T XM_006713277.1:c.55+38523C>T XM_011533977.1:c.173-40957C>T XM_011533976.1:c.173-40957C>T XM_011533978.1:c.173-40957C>T XM_011533979.1:c.173-40957C>T XM_011533980.1:c.173-40957C>T	SRS+	G	A	68	15	22.0588	Substitution	1	ROBO1		12	12	349.77	-1
10	chr3:122729480-122729480	NC_000003.12:g.122729480G>A	XR_427368.2:n.48706G>A XR_427368.1:n.7631G>A NM_017554.2:c.*883G>A XM_005247545.1:c.*883G>A	overlap	G	A	40	29	72.5	Substitution	1	PARP14		39	40	977.77	-1
10	chr3:180872950-180872953	NC_000003.12:g.180872952_180872955del	NR_109986.1:n.-2777_-2774del XR_924752.1:n.*1550_*1553del	SRS+	TAGT		66	33	50	Deletion	4	CCDC39		49	50	1248.73	-1
10	chr4:41922338-41922338	NC_000004.12:g.41922338G>A	XR_925258.1:n.12744C>T XR_925257.1:n.12740C>T	overlap	G	A	68	38	55.8824	Substitution	1		AC108210.1	49	49	1295.77	-1
10	chr4:96160797-96160797	NC_000004.12:g.96160797G>T		overlap	G	T	62	33	53.2258	Substitution	1			47	48	1127.77	-1
10	chr4:167127494-167127494	NC_000004.12:g.167127494C>G	XM_005263041.1:c.226-64957G>C NM_001204353.1:c.-47-64957G>C NM_001040159.1:c.190-64957G>C NM_001204352.1:c.-36-7620G>C NM_001204354.1:c.-33+106491G>C NM_001204355.1:c.71+106491G>C NM_001204356.1:c.190-64957G>C NM_001251967.1:c.189+106491G>C NM_016950.2:c.190-44248G>C XM_011532018.1:c.190-44248G>C NM_001204358.1:c.190-64957G>C	overlap	C	G	63	30	47.619	Substitution	1	SPOCK3		61	61	967.77	-1
10	chr5:18701465-18701465	NC_000005.10:g.18701465A>G		overlap	A	G	66	27	40.9091	Substitution	1	LINC02100		52	53	800.77	-1
10	chr5:82863012-82863012	NC_000005.10:g.82863012A>G	NR_105016.1:n.-3176T>C NR_105016.1:n.-3176T>C	overlap	A	G	54	29	53.7037	Substitution	1	LINC01338		50	51	968.77	-1
10	chr5:95049064-95049064	NC_000005.10:g.95049064T>C	XM_005272090.2:c.58-31580A>G XM_005272091.2:c.58-31580A>G XM_005272088.2:c.102+19721A>G XM_006714692.1:c.102+19721A>G XM_005272084.2:c.102+19721A>G XM_005272086.2:c.102+19721A>G XM_005272082.2:c.102+19721A>G XM_005272087.2:c.102+19721A>G XM_005272083.2:c.102+19721A>G XR_427720.1:n.285+19721A>G XM_005272085.2:c.102+19721A>G XM_005272083.3:c.102+19721A>G XM_005272087.3:c.102+19721A>G NM_001002796.3…	overlap	T	C	56	31	55.3571	Substitution	1	MCTP1		65	65	1097.77	-1
10	chr5:97986645-97986645	NC_000005.10:g.97986645T>C		overlap	T	C	48	16	33.3333	Substitution	1			52	52	495.77	-1
10	chr5:112414015-112414015	NC_000005.10:g.112414015A>G	XM_011543531.1:c.99+4926T>C XM_011543530.1:c.99+4926T>C XM_011543532.1:c.99+4926T>C XM_011543533.1:c.99+4926T>C NM_022140.3:c.99+4926T>C XM_005272043.2:c.99+4926T>C	overlap	A	G	58	25	43.1034	Substitution	1	EPB41L4A		61	61	760.77	-1
10	chr5:142379207-142379207	NC_000005.10:g.142379208dup	NR_120664.1:n.506+25625dup	overlap		T	79	29	36.7089	Insertion	1		SPRY4-AS1	57	58	809.73	-1
10	chr5:148005828-148005828	NC_000005.10:g.148005828G>C		overlap	G	C	58	29	50	Substitution	1			47	47	918.77	-1
10	chr5:175541580-175541580	NC_000005.10:g.175541580A>G		overlap	A	G	52	27	51.9231	Substitution	1			49	49	930.77	-1
10	chr6:16153280-16153280	NC_000006.12:g.16153280G>A		SRS-unique	G	A	56	14	25	Substitution	1			0	0	388.77	-1
10	chr6:78918297-78918297	NC_000006.12:g.78918305del	XM_011535448.1:c.*26+15195del XR_942279.1:n.50805del XM_006715336.2:c.*26+15195del XM_005248656.2:c.382-17156del	SRS-unique	A		57	12	21.0526	Deletion	1			0	0	153.73	True de novo
10	chr6:97622709-97622709	NC_000006.12:g.97622709A>G	NR_110757.1:n.789+4478A>G XR_245562.2:n.376+4478A>G XR_427993.1:n.-4372A>G	overlap	A	G	69	35	50.7246	Substitution	1		AL589740.1,AL589740.1,AL589740.1	61	61	1202.77	-1
10	chr6:123820236-123820236	NC_000006.12:g.123820238dup	XM_011535503.1:c.54+15984dup NM_001040214.2:c.54+15984dup NM_001300737.1:c.-14+15984dup NM_001300738.1:c.-231+15984dup NM_153355.4:c.54+15984dup XR_245509.1:n.409+15984dup NM_001040214.1:c.54+15984dup NM_153355.3:c.54+15984dup XM_005266834.1:c.54+15984dup XM_005266834.2:c.54+15984dup XM_011535501.1:c.54+15984dup XR_245508.2:n.297+15984dup NM_001300740.1:c.-253+15807dup	overlap		T	71	43	60.5634	Insertion	1	NKAIN2		59	60	1298.73	-1
10	chr7:3101181-3101181	NC_000007.14:g.3101181G>T	XR_926994.1:n.201C>A	overlap	G	T	59	28	47.4576	Substitution	1		AC024028.1	60	60	951.77	-1
10	chr7:120149967-120149967	NC_000007.14:g.120149967A>C		SRS-unique	A	C	79	18	22.7848	Substitution	1		AC004946.1	0	0	477.77	No variant
10	chr7:132966598-132966598	NC_000007.14:g.132966598A>G	NM_017812.2:c.369+8571T>C XM_011516363.1:c.369+8571T>C	overlap	A	G	66	31	46.9697	Substitution	1	CHCHD3		50	51	1055.77	-1
10	chr8:672012-672012	NC_000008.11:g.672012G>A	NM_001303100.1:c.1063+1277C>T XM_011534732.1:c.1246+10C>T XM_011534735.1:c.1063+1277C>T XM_011534729.1:c.1246+10C>T XM_011534726.1:c.1246+10C>T XM_011534727.1:c.1246+10C>T XM_006716234.2:c.1063+1277C>T XM_011534730.1:c.1246+10C>T XM_006716235.1:c.1063+1277C>T XM_011534728.1:c.1246+10C>T XM_006716234.1:c.1063+1277C>T XM_011534733.1:c.1246+10C>T XM_005266020.2:c.1063+1277C>T XM_011534734.1:c.1246+1…	SRS+	G	A	58	24	41.3793	Substitution	1	ERICH1		48	48	656.77	-1
10	chr8:17819735-17819761	NC_000008.11:g.17819809_17819835del	XR_949531.1:n.18347_18373del XR_949529.1:n.18055_18081del XR_949530.1:n.18055_18081del XR_428319.2:n.11530_11556del XR_949532.1:n.11530_11556del XR_428319.1:n.478-549_478-523del	SRS-unique	ATATACGTATGTTATATAACATATATA		26	26	100	Deletion	27		AC027117.1,AC027117.2,AC027117.1	0	0	1135.73	-1
10	chr8:24685829-24685829	NC_000008.11:g.24685829G>A		overlap	G	A	51	24	47.0588	Substitution	1		AC120193.1	59	59	819.77	-1
10	chr8:62769526-62769526	NC_000008.11:g.62769526A>C	XM_005251217.1:c.471+22397A>C XM_011517511.1:c.471+22397A>C NM_001304533.1:c.471+22397A>C XM_005251216.1:c.471+22397A>C NM_173688.2:c.471+22397A>C NR_130764.1:n.603+22397A>C XR_242456.1:n.603+22397A>C	SRS+	A	C	56	20	35.7143	Substitution	1	NKAIN3		23	23	626.77	-1
10	chr8:85992309-85992343	NC_000008.11:g.85992375_85992409del		SRS-unique	TATGTATTATTATTAAATAATACATGATTATATTA		10	10	100	Deletion	35			0	0	436.73	-1
10	chr8:98519631-98519631	NC_000008.11:g.98519631C>T	XM_011517247.1:c.1401+7111G>A XM_011517249.1:c.1401+7111G>A XM_011517255.1:c.852+7111G>A XM_011517258.1:c.624+7111G>A XM_011517254.1:c.1029+7111G>A XM_011517253.1:c.1029+7111G>A XM_011517251.1:c.1317+7111G>A NM_001256313.1:c.984+7111G>A NM_006281.3:c.1317+7111G>A NM_001256312.1:c.1401+7111G>A XM_005251034.1:c.624+7111G>A XM_011517248.1:c.1401+7111G>A XM_011517252.1:c.1068+7111G>A XM_011517250.1:c…	overlap	C	T	61	32	52.459	Substitution	1	STK3		59	59	1055.77	-1
10	chr8:100529911-100529911	NC_000008.11:g.100529911C>A	NM_001270379.1:c.-27-51G>T NM_001270378.1:c.-27-51G>T XM_006716509.1:c.-27-51G>T NM_001270377.1:c.-27-51G>T NM_198401.3:c.-27-51G>T	overlap	C	A	61	30	49.1803	Substitution	1	ANKRD46		51	51	1017.77	-1
10	chr8:124247025-124247025	NC_000008.11:g.124247025C>T	NR_125420.1:n.115+259G>A XR_242426.1:n.115+259G>A	overlap	C	T	63	30	47.619	Substitution	1		AC090921.1	58	59	987.77	-1
10	chr9:86402492-86402492	NC_000009.12:g.86402492T>A		SRS-unique	T	A	47	11	23.4043	Substitution	1			0	0	245.77	-1
10	chr9:90819066-90819066	NC_000009.12:g.90819066C>T	NM_001135052.3:c.-42+17173C>T NM_003177.6:c.-42+17173C>T NM_001135052.2:c.-42+17173C>T NM_003177.5:c.-42+17173C>T XR_929837.1:n.17152C>T XM_005252147.2:c.-42+17027C>T XM_011518947.1:c.-42+17027C>T NM_001174168.1:c.-42+17061C>T NM_001174168.2:c.-42+17061C>T XM_011518946.1:c.-42+17061C>T	overlap	C	T	70	34	48.5714	Substitution	1	SYK		54	54	1065.77	-1
10	chr9:132392812-132392812	NC_000009.12:g.132392812C>A	XM_006717273.1:c.1938-606G>T XM_006717274.1:c.1770-606G>T XM_006717275.1:c.1746-606G>T NM_001205296.1:c.312-606G>T NM_007344.3:c.1857-606G>T XM_006717273.2:c.1857-606G>T XR_246601.1:n.1920-606G>T XR_246601.2:n.14060G>T XR_929838.1:n.13537G>T	overlap	C	A	52	27	51.9231	Substitution	1	TTF1		51	52	849.77	-1
10	chr10:44980395-44980395	NC_000010.11:g.44980395G>A	NM_007021.3:c.-1803C>T XM_011540255.1:c.-127-3627G>A XM_006718015.1:c.139-2126G>A XM_006718014.2:c.232-2126G>A XM_005271833.2:c.139-2126G>A XM_006718013.1:c.139-2126G>A XM_006718014.1:c.232-2126G>A NM_032023.3:c.139-2126G>A XM_005271833.3:c.139-2126G>A XM_005271835.3:c.-79-2126G>A XM_006718013.2:c.139-2126G>A XM_005271835.2:c.-79-2126G>A XM_011540254.1:c.232-2126G>A XM_011540252.1:c.232-2126G>A X…	overlap	G	A	56	21	37.5	Substitution	1	RASSF4		57	58	668.77	-1
10	chr10:98824876-98824876	NC_000010.11:g.98824876C>T	XM_011540031.1:c.95-80820G>A XM_011540033.1:c.-190-80824G>A XM_006717937.2:c.95-80820G>A XM_011540030.1:c.449-80820G>A NM_001166244.1:c.611-103048G>A NM_001166245.1:c.449-103048G>A NM_001166246.1:c.611-80820G>A NM_021828.4:c.611-80820G>A XM_011540029.1:c.611-80820G>A XM_006717937.1:c.95-80820G>A XR_945794.1:n.411000G>A XM_011540032.1:c.611-80820G>A	overlap	C	T	70	30	42.8571	Substitution	1	HPSE2		53	53	1002.77	-1
10	chr10:112461216-112461216	NC_000010.11:g.112461216A>G	NM_145206.2:c.153+634A>G XM_011539333.1:c.153+634A>G XM_011539328.1:c.153+634A>G XM_011539329.1:c.153+634A>G XM_006717636.1:c.153+634A>G XM_006717636.2:c.153+634A>G XM_011539332.1:c.153+634A>G XM_011539330.1:c.153+634A>G XM_005269544.3:c.153+634A>G XM_005269544.2:c.153+634A>G XM_005269547.3:c.153+634A>G XM_005269545.3:c.153+634A>G XM_005269547.2:c.153+634A>G XM_005269545.2:c.153+634A>G XM_0052695…	SRS+	A	G	73	36	49.3151	Substitution	1	VTI1A		25	25	1216.77	-1
10	chr10:112561976-112561976	NC_000010.11:g.112561976A>G	NM_145206.2:c.427+23646A>G XM_011539333.1:c.449-16910A>G XM_011539328.1:c.448+23646A>G XM_011539329.1:c.427+23646A>G XM_006717636.1:c.448+23646A>G XM_006717636.2:c.448+23646A>G XM_011539332.1:c.448+23646A>G XM_011539330.1:c.448+23646A>G XM_005269544.3:c.427+23646A>G XM_005269544.2:c.427+23646A>G XM_005269547.3:c.427+23646A>G XM_005269545.3:c.448+23646A>G XM_005269547.2:c.427+23646A>G XM_005269545…	overlap	A	G	65	32	49.2308	Substitution	1	VTI1A		61	61	1089.77	-1
10	chr11:57425107-57425107	NC_000011.10:g.57425107G>T	NM_014096.3:c.314+434C>A NM_001278201.1:c.314+434C>A NM_001278206.1:c.353+434C>A NM_199329.2:c.314+434C>A NM_017611.2:c.314+434C>A	overlap	G	T	42	15	35.7143	Substitution	1	SLC43A3		33	33	436.77	-1
10	chr11:82294204-82294204	NC_000011.10:g.82294204T>C	XR_247273.1:n.431+55722A>G NR_120571.1:n.431+55722A>G	SRS+	T	C	65	33	50.7692	Substitution	1		MIR4300HG,MIR4300HG,MIR4300HG	47	47	1118.77	-1
10	chr11:82294334-82294334	NC_000011.10:g.82294334T>C	XR_247273.1:n.431+55592A>G NR_120571.1:n.431+55592A>G	overlap	T	C	69	26	37.6812	Substitution	1		MIR4300HG,MIR4300HG,MIR4300HG	43	44	837.77	-1
10	chr11:134608544-134608544	NC_000011.10:g.134608544C>T		SRS+	C	T	50	17	34	Substitution	1			24	25	492.77	-1
10	chr12:14558769-14558769	NC_000012.12:g.14558769A>G	NM_024829.5:c.116-5357T>C	overlap	A	G	45	27	60	Substitution	1	PLBD1		46	46	958.77	-1
10	chr12:22932656-22932656	NC_000012.12:g.22932656T>C	XR_931431.1:n.73479T>C XR_931432.1:n.73479T>C	overlap	T	C	72	35	48.6111	Substitution	1		AC084816.1	54	54	1109.77	-1
10	chr12:52993654-52993654	NC_000012.12:g.52993654C>A		overlap	C	A	61	33	54.0984	Substitution	1			52	52	1070.77	-1
10	chr12:58657514-58657514	NC_000012.12:g.58657514T>A	NR_120452.1:n.147-40386A>T XR_132780.2:n.325+65646T>A NR_126341.1:n.167+65646T>A	overlap	T	A	52	30	57.6923	Substitution	1		AC020637.1,LINC02388,LINC02388,LINC02388	64	65	1028.77	-1
10	chr12:93676275-93676275	NC_000012.12:g.93676275T>C	XM_005269211.2:c.-1204T>C XM_005269211.3:c.-1204T>C NM_003805.3:c.-1204T>C	overlap	T	C	63	32	50.7937	Substitution	1	CRADD		58	58	1075.77	-1
10	chr12:123607600-123607600	NC_000012.12:g.123607600C>T	XM_005253591.2:c.339C>T XR_242957.2:n.411C>T XR_242955.2:n.411C>T XM_011538608.1:c.339C>T XR_944648.1:n.5509C>T XM_011538606.1:c.339C>T XM_011538607.1:c.339C>T XR_242957.3:n.5506C>T XM_011538605.1:c.339C>T XR_944643.1:n.5504C>T XR_944644.1:n.5503C>T XR_944649.1:n.5481C>T XR_944650.1:n.5481C>T NM_020936.1:c.339C>T XM_011538609.1:c.-1120C>T XR_429111.1:n.358C>T XR_944645.1:n.5431C>T XR_944646.1:n.3…	overlap	C	T	68	30	44.1176	Substitution	1	DDX55		51	52	1020.77	-1
10	chr13:24359808-24359811	NC_000013.11:g.24359812_24359815del		SRS-unique	TTAT		29	6	20.6897	Deletion	4			0	0	145.73	Inherited
10	chr13:27994516-27994516	NC_000013.11:g.27994516A>G	XR_941789.1:n.*4731A>G	overlap	A	G	54	34	62.963	Substitution	1	RN7SL272P		44	44	1226.77	-1
10	chr13:83471154-83471154	NC_000013.11:g.83471154T>A		overlap	T	A	65	23	35.3846	Substitution	1			53	54	649.77	-1
10	chr14:37863529-37863529	NC_000014.9:g.37863529C>T		overlap	C	T	50	27	54	Substitution	1			34	34	927.77	-1
10	chr14:49786337-49786337	NC_000014.9:g.49786337T>C	XR_943556.1:n.66709A>G XM_011537316.1:c.2286+381A>G XM_005268200.3:c.2286+381A>G XM_005268201.3:c.2241+381A>G XM_005268200.2:c.2286+381A>G XM_005268201.2:c.2241+381A>G NM_004713.3:c.2928+381A>G XM_005268199.2:c.2865+381A>G XR_429334.1:n.3220+381A>G NM_001301732.1:c.2865+381A>G NM_004713.4:c.2928+381A>G XM_006720094.1:c.*748T>C XM_006720094.2:c.*748T>C NM_014315.2:c.*3384T>C XM_011536610.1:c.*3384…	overlap	T	C	64	37	57.8125	Substitution	1	KLHDC2		57	57	1259.77	-1
10	chr14:89683065-89683065	NC_000014.9:g.89683065T>C		overlap	T	C	30	17	56.6667	Substitution	1		AL137230.3	58	58	588.77	-1
10	chr14:91195940-91195940	NC_000014.9:g.91195940A>G	NM_001102366.2:c.1181-435A>G NM_001102368.2:c.1196-435A>G NM_001102369.2:c.1145-435A>G NM_001286470.1:c.1196-435A>G NM_001286472.1:c.1196-435A>G NM_024952.7:c.1181-435A>G NM_001102367.2:c.1181-435A>G NM_001286471.1:c.1181-435A>G	overlap	A	G	51	26	50.9804	Substitution	1	DGLUCY		58	58	845.77	-1
10	chr15:101405684-101405684	NC_000015.10:g.101405695dup	LRG_888t1:c.824-7119dup NM_001291309.1:c.824-7119dup NM_002570.3:c.824-7119dup NM_002570.4:c.824-7119dup NM_138319.2:c.824-7119dup NM_138319.3:c.824-7119dup NM_138320.1:c.824-7119dup NM_138321.1:c.824-7119dup NM_138323.1:c.824-7119dup NM_138323.2:c.824-7119dup NM_138324.1:c.824-7119dup NM_138324.2:c.824-7119dup NM_138325.2:c.824-7119dup NM_138325.3:c.824-7119dup NM_138322.2:c.824-7119dup NM_13832…	SRS-unique		A	59	17	28.8136	Insertion	1	PCSK6		0	0	233.73	-1
10	chr16:18575907-18575907	NC_000016.10:g.18575907G>A	NR_003569.1:n.503+753G>A	overlap	G	A	46	20	43.4783	Substitution	1		ABCC6P1,ABCC6P1	62	61	499.77	-1
10	chr16:19591771-19591771	NC_000016.10:g.19591777del	XM_005255435.2:c.907-13del XM_006721065.2:c.907-13del XM_011545895.1:c.907-13del NM_001300743.1:c.907-13del NM_020314.5:c.907-13del XM_005255435.1:c.907-13del XM_005255436.1:c.907-13del XM_006721065.1:c.907-13del XM_011545896.1:c.-320-13del	overlap	T		66	31	46.9697	Deletion	1	VPS35L		49	47	732.73	-1
10	chr16:64412641-64412641	NC_000016.10:g.64412641C>A	XR_933671.1:n.68337C>A XR_933672.1:n.60903C>A XR_933673.1:n.49253C>A	overlap	C	A	59	29	49.1525	Substitution	1		AC092131.1	54	54	944.77	-1
10	chr16:89667746-89667746	NC_000016.10:g.89667746C>G	XM_011523409.1:c.-6456C>G XM_011523418.1:c.-6456C>G XR_933471.1:n.-4510C>G NM_153025.2:c.209-1540C>G NM_001271907.1:c.212-1540C>G NM_001271908.1:c.119-1540C>G NM_001271910.1:c.212-1542C>G NR_073515.1:n.407-1540C>G NM_001271909.1:c.119-1540C>G	overlap	C	G	55	24	43.6364	Substitution	1	SPATA33		43	44	784.77	-1
10	chr17:168667-168667	NC_000017.11:g.168667G>C	XM_011535363.1:c.453+3870C>G NM_003585.4:c.453+3870C>G XM_006721361.1:c.453+3870C>G XR_942188.1:n.12855C>G XR_942189.1:n.12855C>G XM_006721362.1:c.453+3870C>G XR_942190.1:n.12855C>G	SRS-unique	G	C	5	5	100	Substitution	1	DOC2B		0	0	176.84	-1
10	chr17:21973287-21973291	NC_000017.11:g.21973287_21973291del		SRS-unique	GAATT		34	10	29.4118	Deletion	5			0	0	108.73	-1
10	chr17:38362417-38362417	NC_000017.11:g.38362417G>A	NM_014598.2:c.853+642G>A NM_014598.3:c.853+642G>A XR_243651.2:n.948+642G>A XR_429888.1:n.947+642G>A XM_005257264.2:c.853+642G>A XM_005257265.2:c.853+642G>A	overlap	G	A	58	25	43.1034	Substitution	1	SOCS7		62	63	828.77	-1
10	chr17:63996417-63996417	NC_000017.11:g.63996417T>C	NR_126169.1:n.2580A>G XM_005257805.2:c.-1948T>C NM_001164257.1:c.-1948T>C NM_001191029.1:c.-1948T>C NM_001191030.1:c.-1948T>C NM_001191031.1:c.-1948T>C XM_006722172.1:c.-1948T>C XR_243741.1:n.2580A>G XM_011525468.1:c.-1948T>C XM_005257805.3:c.-1948T>C NM_001164257.1:c.-1948T>C NM_001191029.1:c.-1948T>C NM_001191030.1:c.-1948T>C NM_001191031.1:c.-1948T>C XM_011525469.1:c.-2022T>C XM_011525470.1:c.…	overlap	T	C	54	35	64.8148	Substitution	1		PRR29-AS1	48	48	1266.77	-1
10	chr18:33944020-33944022	NC_000018.10:g.33944025_33944027del	XM_006722566.1:c.676-849_676-847del XM_006722568.1:c.484-849_484-847del NM_001198549.1:c.574-849_574-847del XM_006722567.1:c.574-849_574-847del XM_011526240.1:c.964-849_964-847del XM_011526239.1:c.964-849_964-847del XM_006722565.1:c.964-849_964-847del XM_006722564.1:c.1015-849_1015-847del NM_001198547.1:c.1207-849_1207-847del NM_001282527.1:c.772-849_772-847del NM_001198546.1:c.1237-849_1237-847d…	overlap	TAA		57	27	47.3684	Deletion	3	NOL4		46	46	1006.73	-1
10	chr18:36843115-36843115	NC_000018.10:g.36843115C>T	XM_005258319.2:c.8+7739C>T XM_005258319.3:c.8+7739C>T XM_011526100.1:c.238-1093C>T XM_005258315.3:c.238-1093C>T XR_935238.1:n.14001C>T XR_935236.1:n.14001C>T XR_935237.1:n.14001C>T NM_020776.1:c.238-1093C>T XM_005258315.2:c.238-1093C>T XM_006722511.1:c.238-1093C>T XM_005258318.3:c.103-1093C>T XM_005258318.2:c.103-1093C>T XM_005258317.1:c.226-1093C>T XM_005258317.2:c.226-1093C>T XM_011526099.1:c.1…	overlap	C	T	74	36	48.6486	Substitution	1	KIAA1328		57	57	1240.77	-1
10	chr18:58273178-58273178	NC_000018.10:g.58273178A>G	XM_006722426.2:c.375+21124A>G XM_006722428.2:c.297+21124A>G XM_006722426.1:c.375+21124A>G XM_006722427.1:c.375+21124A>G XM_006722428.1:c.297+21124A>G XM_006722429.1:c.375+21124A>G NM_001144967.2:c.297+21124A>G NM_001243960.1:c.297+21124A>G NM_015277.5:c.297+21124A>G NM_001144964.1:c.-67+21124A>G XM_011525887.1:c.351+21124A>G NM_001144965.1:c.-67+21124A>G NM_001144968.1:c.273+21124A>G NM_001144969…	overlap	A	G	52	23	44.2308	Substitution	1	NEDD4L		44	44	767.77	-1
10	chr18:70307671-70307671	NC_000018.10:g.70307671C>T	NM_004232.3:c.-126-16872C>T XM_005266783.2:c.-126-16872C>T XM_005266783.1:c.-126-16872C>T	SRS+	C	T	68	21	30.8824	Substitution	1	SOCS6		56	56	631.77	-1
10	chr19:36099057-36099057	NC_000019.10:g.36099057A>G	XM_005258809.1:c.2521-342A>G NM_001083961.1:c.2521-342A>G NM_173636.4:c.2521-342A>G XM_005258809.2:c.2521-342A>G XM_011526837.1:c.2506-342A>G XM_011526838.1:c.2521-342A>G XM_011526839.1:c.2170-342A>G XM_011526840.1:c.1513-342A>G XM_011526841.1:c.1099-342A>G XM_011526842.1:c.952-342A>G XM_011526843.1:c.268-342A>G XM_011526844.1:c.268-342A>G	overlap	A	G	56	29	51.7857	Substitution	1	WDR62		65	67	986.77	-1
10	chr19:40953341-40953341	NC_000019.10:g.40953341C>A	NR_001278.1:n.*2681C>A	overlap	C	A	68	38	55.8824	Substitution	1	CYP2B7P		56	57	1329.77	-1
10	chr20:37038456-37038456	NC_000020.11:g.37038456A>G	XM_011528957.1:c.1591+1697T>C XM_011528956.1:c.1666+1697T>C XM_011528959.1:c.622+1697T>C NM_002895.3:c.1903+1697T>C XM_006723842.1:c.1387+1697T>C XM_011528955.1:c.1903+1697T>C NM_183404.2:c.1903+1697T>C XM_011528958.1:c.1903+1697T>C	SRS-unique	A	G	38	13	34.2105	Substitution	1	RBL1		0	0	368.77	True de novo
10	chrX:400824-400824	NC_000023.11:g.400824C>T		overlap	C	T	56	21	37.5	Substitution	1		AL732314.8	42	42	679.77	-1
10	chrX:129855284-129855284	NC_000023.11:g.129855284A>G		overlap	A	G	68	34	50	Substitution	1			41	41	1173.77	-1
10	chrX:150110350-150110350	NC_000023.11:g.150110350T>A		overlap	T	A	68	43	63.2353	Substitution	1		LINC00894	53	53	1529.77	-1
10	chrX:150123293-150123293	NC_000023.11:g.150123293G>T		overlap	G	T	49	20	40.8163	Substitution	1		LINC00894	62	61	598.77	-1
10	chrX:151282710-151282710	NC_000023.11:g.151282710C>T		SRS+	C	T	62	30	48.3871	Substitution	1			61	54	974.77	-1
11	chr1:8590246-8590246	NC_000001.11:g.8590246G>A	XM_005263464.1:c.522+24315C>T XM_005263465.1:c.397-32723C>T XM_006710653.1:c.522+24315C>T NM_001042681.1:c.522+24315C>T NM_012102.3:c.522+24315C>T XM_011541510.1:c.397-32723C>T XM_011541511.1:c.522+24315C>T	SRS+	G	A	68	18	26.4706	Substitution	1	RERE		18	18	485.77	-1
11	chr1:16454423-16454423	NC_000001.11:g.16454423T>G	NM_001145277.1:c.667+2408T>G NM_001145278.1:c.590-1395T>G NM_018090.4:c.668-1395T>G XM_011541767.1:c.508+2408T>G	overlap	T	G	69	35	50.7246	Substitution	1	NECAP2		57	57	1201.77	-1
11	chr1:64809430-64809430	NC_000001.11:g.64809430T>C	XM_006710738.2:c.1680+1956T>C XM_011541706.1:c.1412-3308T>C XR_946694.1:n.64353T>C XR_946693.1:n.64353T>C NM_018211.3:c.1641+1956T>C XM_006710738.1:c.1548+1956T>C	overlap	T	C	66	30	45.4545	Substitution	1	RAVER2		54	54	935.77	-1
11	chr1:68564846-68564846	NC_000001.11:g.68564846T>C		overlap	T	C	85	41	48.2353	Substitution	1			62	62	1336.77	-1
11	chr1:76675070-76675070	NC_000001.11:g.76675070G>T	XR_947522.1:n.242C>A	overlap	G	T	52	24	46.1538	Substitution	1			58	58	783.77	-1
11	chr1:77512900-77512900	NC_000001.11:g.77512900A>G	NM_174858.2:c.1148-5664A>G XM_005270739.3:c.1076-5664A>G XM_005270739.2:c.1076-5664A>G NM_012093.3:c.1070-5664A>G XM_006710572.2:c.1070-5664A>G XM_006710572.1:c.1070-5664A>G	overlap	A	G	68	28	41.1765	Substitution	1	AK5		57	58	888.77	-1
11	chr1:113352530-113352530	NC_000001.11:g.113352530G>T		overlap	G	T	76	42	55.2632	Substitution	1			53	53	1393.77	-1
11	chr1:113817476-113817476	NC_000001.11:g.113817476C>T	XM_005270738.1:c.2287+2101G>A XM_011541224.1:c.1915+2101G>A XM_011541221.1:c.2281+2101G>A XM_011541222.1:c.*6+2101G>A NM_001193431.1:c.2275+2101G>A NM_012411.4:c.2194+2101G>A NM_015967.5:c.2359+2101G>A XM_005270738.2:c.2287+2101G>A XM_011541225.1:c.*6+2101G>A XR_426745.1:n.201-1299C>T XR_426744.1:n.200+2004C>T NR_125965.1:n.414+2004C>T NM_018364.4:c.-5064G>A NR_130896.1:n.-5000G>A	SRS+	C	T	71	31	43.662	Substitution	1	PTPN22	AL137856.1,AL137856.1	29	30	985.77	-1
11	chr1:159272191-159272191	NC_000001.11:g.159272191G>A		overlap	G	A	49	33	67.3469	Substitution	1	MPTX1		58	59	1095.77	-1
11	chr1:247905471-247905471	NC_000001.11:g.247905471C>T		overlap	C	T	58	21	36.2069	Substitution	1			55	55	553.77	-1
11	chr2:84694189-84694189	NC_000002.12:g.84694189T>C	XM_011532649.1:c.7293-60T>C XM_011532650.1:c.7293-60T>C XM_011532651.1:c.7293-60T>C NM_001370.1:c.7293-60T>C XM_011532652.1:c.7167-60T>C XM_011532653.1:c.7146-60T>C XM_006711956.2:c.7293-60T>C XM_006711956.1:c.7293-60T>C XM_011532656.1:c.6030-60T>C XM_011532654.1:c.6903-60T>C XM_011532657.1:c.6030-60T>C XM_011532655.1:c.6309-60T>C XM_011532658.1:c.5799-60T>C XM_011532659.1:c.5301-60T>C	overlap	T	C	70	33	47.1429	Substitution	1	DNAH6		58	58	1115.77	-1
11	chr2:102884373-102884373	NC_000002.12:g.102884373A>G	XR_923118.1:n.11379T>C XR_923119.1:n.*3890T>C	overlap	A	G	67	35	52.2388	Substitution	1	TMEM182	LINC01796	56	56	1199.77	-1
11	chr2:164092417-164092417	NC_000002.12:g.164092417T>G		overlap	T	G	67	31	46.2687	Substitution	1		AC016766.1	38	38	1028.77	-1
11	chr2:218142651-218142651	NC_000002.12:g.218142651A>T		overlap	A	T	76	31	40.7895	Substitution	1			61	61	972.77	-1
11	chr3:1576418-1576418	NC_000003.12:g.1576418C>G		overlap	C	G	75	30	40	Substitution	1			37	38	955.77	-1
11	chr3:52355901-52355901	NC_000003.12:g.52355901G>A	XM_006713100.1:c.3694-713G>A NM_015512.4:c.3694-713G>A XM_011533577.1:c.3694-713G>A	SRS+	G	A	81	40	49.3827	Substitution	1	DNAH1		51	51	1339.77	-1
11	chr3:73302102-73302102	NC_000003.12:g.73302102A>C		SRS-unique	A	C	71	22	30.9859	Substitution	1			0	0	547.77	-1
11	chr3:73302103-73302103	NC_000003.12:g.73302103A>C		SRS-unique	A	C	71	18	25.3521	Substitution	1			0	0	182.77	-1
11	chr3:191700332-191700332	NC_000003.12:g.191700332C>T		overlap	C	T	64	26	40.625	Substitution	1			66	67	830.77	-1
11	chr3:192243505-192243505	NC_000003.12:g.192243505T>C	XM_006713539.1:c.157-72849A>G XM_006713539.2:c.157-72849A>G XM_006713538.1:c.220-72849A>G XM_006713538.2:c.220-72849A>G XM_005247227.1:c.307-72849A>G NM_021032.4:c.415-72849A>G NM_004113.5:c.229-72849A>G NR_046596.1:n.55+4821T>C	overlap	T	C	65	28	43.0769	Substitution	1	FGF12	FGF12-AS1,FGF12-AS1	57	57	830.77	-1
11	chr3:196199666-196199666	NC_000003.12:g.196199666G>A	XM_011512416.1:c.523-792C>T XM_011512417.1:c.466-792C>T XM_006713493.2:c.682-792C>T XM_006713494.2:c.610-792C>T XR_246038.2:n.11772C>T XR_924098.1:n.11772C>T XR_924099.1:n.11772C>T XM_006713493.1:c.682-792C>T XM_006713494.1:c.610-792C>T NM_001039617.1:c.688-792C>T XR_246038.1:n.810-797C>T XM_005269279.2:c.688-1215C>T XM_005269277.3:c.688-792C>T XM_005269278.3:c.688-797C>T XM_011512414.1:c.688-792…	overlap	G	A	81	39	48.1481	Substitution	1	ZDHHC19		63	63	1282.77	-1
11	chr4:8927147-8927147	NC_000004.12:g.8927147C>T		SRS-unique	C	T	53	13	24.5283	Substitution	1			0	0	319.77	-1
11	chr4:73126922-73126922	NC_000004.12:g.73126922C>G	NM_001286771.1:c.2896-1610G>C NM_032217.3:c.3235-1610G>C NM_198889.1:c.2482-1610G>C XM_005265667.2:c.3232-1610G>C XM_005265671.2:c.2479-1610G>C XM_005265667.3:c.3232-1610G>C XM_005265671.3:c.2479-1610G>C XM_005265672.3:c.3235-1610G>C XM_005265672.2:c.3235-1610G>C XM_005265673.2:c.3235-1610G>C XM_005265673.1:c.3235-1610G>C	overlap	C	G	71	30	42.2535	Substitution	1	ANKRD17		55	56	1010.77	-1
11	chr4:109381807-109381807	NC_000004.12:g.109381807T>C		overlap	T	C	80	37	46.25	Substitution	1		SEC24B-AS1,SEC24B-AS1	59	59	1232.77	-1
11	chr4:159847633-159847633	NC_000004.12:g.159847633T>C		overlap	T	C	60	32	53.3333	Substitution	1			35	36	1083.77	-1
11	chr4:162513353-162513353	NC_000004.12:g.162513353C>T		overlap	C	T	75	40	53.3333	Substitution	1			59	60	1360.77	-1
11	chr4:164918570-164918570	NC_000004.12:g.164918570C>T		overlap	C	T	65	27	41.5385	Substitution	1	AC106872.12		62	61	835.77	-1
11	chr5:36117752-36117753	NC_000005.10:g.36117755_36117756del	XM_011514162.1:c.1281_1282del NM_001007527.1:c.1281_1282del XR_427666.1:n.1744_1745del	overlap	TA		73	43	58.9041	Deletion	2	LMBRD2		57	57	1646.73	-1
11	chr5:72675518-72675518	NC_000005.10:g.72675518C>T		SRS+	C	T	59	20	33.8983	Substitution	1			50	50	616.77	-1
11	chr5:83703544-83703544	NC_000005.10:g.83703544C>A	NM_001884.3:c.-27+17245G>T XM_011543169.1:c.-27+11045G>T	overlap	C	A	75	26	34.6667	Substitution	1	HAPLN1		59	59	800.77	-1
11	chr5:101675471-101675471	NC_000005.10:g.101675471C>T	XR_948628.1:n.140266G>A	overlap	C	T	76	43	56.5789	Substitution	1			49	49	1478.77	-1
11	chr5:103991515-103991515	NC_000005.10:g.103991515T>A		overlap	T	A	63	33	52.381	Substitution	1			64	63	1104.77	-1
11	chr5:156961778-156961778	NC_000005.10:g.156961778C>T	NM_001146726.1:c.58+1363G>A NM_138379.2:c.58+1363G>A XM_011534693.1:c.-95-7022G>A XM_011534694.1:c.58+1363G>A	overlap	C	T	43	21	48.8372	Substitution	1	TIMD4		55	55	686.77	-1
11	chr5:166331097-166331097	NC_000005.10:g.166331097C>T		overlap	C	T	68	34	50	Substitution	1			43	44	1181.77	-1
11	chr6:25395493-25395493	NC_000006.12:g.25395493A>G	XM_011514736.1:c.139-24621A>G XM_006715140.1:c.139-24621A>G XM_006715139.1:c.139-24621A>G XM_011514735.1:c.139-24621A>G XM_011514737.1:c.139-24621A>G NM_001173977.1:c.139-24621A>G NM_017640.5:c.139-24621A>G XM_005249218.1:c.139-24621A>G XM_006715136.1:c.139-24621A>G XM_006715137.1:c.139-24621A>G XM_006715138.1:c.139-24621A>G XM_011514732.1:c.139-24621A>G XM_011514733.1:c.139-24621A>G XM_011514734…	SRS+	A	G	77	33	42.8571	Substitution	1	CARMIL1		55	55	1105.77	-1
11	chr6:52472637-52472663	NC_000006.12:g.52472711_52472737del	NM_018100.3:c.1278+3238_1278+3264del NR_033327.1:n.2750+3238_2750+3264del NM_001172420.1:c.1221+3238_1221+3264del	SRS-unique	CATACAAGAGATATGTAATATCTTTTA		29	29	100	Deletion	27	EFHC1		0	0	1236.73	-1
11	chr6:163921401-163921401	NC_000006.12:g.163921401G>T	XR_943215.1:n.*2282G>T XR_943213.1:n.1859G>T	overlap	G	T	65	33	50.7692	Substitution	1			57	58	1136.77	-1
11	chr6:168286425-168286425	NC_000006.12:g.168286425C>T		overlap	C	T	73	33	45.2055	Substitution	1	CTAGE13P		58	59	1130.77	-1
11	chr7:6335167-6335167	NC_000007.14:g.6335167A>G	NM_001037163.1:c.-81-3932T>C	overlap	A	G	73	32	43.8356	Substitution	1	FAM220A		63	62	1034.77	-1
11	chr7:63773357-63773357	NC_000007.14:g.63773357C>T		SRS+	C	T	54	23	42.5926	Substitution	1	CICP24		33	34	721.77	-1
11	chr7:67536638-67536638	NC_000007.14:g.67536638G>A		SRS+	G	A	58	25	43.1034	Substitution	1			52	52	749.77	-1
11	chr7:97681205-97681205	NC_000007.14:g.97681205C>T		overlap	C	T	69	38	55.0725	Substitution	1			65	65	1326.77	-1
11	chr7:100317693-100317693	NC_000007.14:g.100317693C>T	NR_003613.1:n.*2947G>A XM_011516234.1:c.1346+538C>T XM_011516235.1:c.1346+538C>T XM_011516236.1:c.1127+538C>T XM_006715996.1:c.1346+538C>T NM_001004351.4:c.1346+538C>T	SRS+	C	T	61	24	39.3443	Substitution	1	SPDYE3		57	57	707.77	-1
11	chr7:101973373-101973373	NC_000007.14:g.101973373C>A	NM_001202543.1:c.175-54725C>A NM_001202544.2:c.174+57148C>A NM_001202545.2:c.175-54725C>A NM_001913.4:c.175-54725C>A NM_181500.3:c.175-54725C>A XM_011515825.1:c.175-54725C>A XM_006715856.1:c.175-54725C>A XM_006715856.2:c.175-54725C>A NM_001202546.2:c.64-54725C>A XM_005250154.2:c.442-54725C>A XM_005250150.1:c.442-54725C>A XM_005250151.1:c.442-54725C>A XM_006715854.1:c.442-54725C>A XM_011515823.1:c…	overlap	C	A	73	38	52.0548	Substitution	1	CUX1		51	51	1302.77	-1
11	chr7:105729810-105729810	NC_000007.14:g.105729810T>C	XR_242226.2:n.394+58794A>G XM_005250220.2:c.355+58794A>G XM_006715901.1:c.355+58794A>G XM_006715902.1:c.355+58794A>G NM_020725.1:c.355+58794A>G XM_005250220.3:c.355+58794A>G XM_006715901.2:c.355+58794A>G XM_006715902.2:c.355+58794A>G XM_011515935.1:c.355+58794A>G XM_011515939.1:c.355+58794A>G XM_011515940.1:c.355+58794A>G XR_242226.3:n.147423A>G XR_927412.1:n.147423A>G XM_011515953.1:c.355+58794A…	overlap	T	C	57	32	56.1404	Substitution	1	ATXN7L1		54	54	1117.77	-1
11	chr7:123766133-123766133	NC_000007.14:g.123766133T>C		overlap	T	C	73	28	38.3562	Substitution	1			61	61	799.77	-1
11	chr7:136021131-136021131	NC_000007.14:g.136021131A>C	XR_928032.1:n.-4491A>C XR_928030.1:n.-4491A>C XR_928027.1:n.-4491A>C XR_928028.1:n.-4491A>C XR_928031.1:n.-4491A>C XR_928029.1:n.-4491A>C	SRS-unique	A	C	77	17	22.0779	Substitution	1	AC024084.2		0	0	249.77	-1
11	chr7:137261419-137261419	NC_000007.14:g.137261419C>G	XM_005250515.1:c.-1-6445G>C XM_005250515.2:c.-1-6445G>C NM_002825.5:c.-1-6445G>C XM_005250516.1:c.-1-6445G>C	overlap	C	G	75	33	44	Substitution	1	PTN		59	58	1048.77	-1
11	chr7:139311698-139311698	NC_000007.14:g.139311698A>G	XM_005250249.2:c.*13862A>G XM_006715916.2:c.*13862A>G XM_011516002.1:c.*13862A>G XM_011516003.1:c.3670-17540A>G XR_428170.1:n.*3462A>G XR_428171.1:n.*3462A>G NM_173569.3:c.*13862A>G XM_005250249.1:c.*13862A>G XM_006715916.1:c.*13862A>G	overlap	A	G	82	31	37.8049	Substitution	1	RNU6-206P		62	61	983.77	-1
11	chr8:66694956-66694956	NC_000008.11:g.66694956A>G	NM_001204173.1:c.-122+4196A>G	overlap	A	G	50	28	56	Substitution	1	C8orf44-SGK3		63	63	979.77	-1
11	chr8:107417083-107417083	NC_000008.11:g.107417083C>T	XR_928319.1:n.80928G>A NM_001146.3:c.298-69986G>A NM_001199859.1:c.298-69986G>A	overlap	C	T	72	41	56.9444	Substitution	1			61	61	1280.77	-1
11	chr8:117147083-117147083	NC_000008.11:g.117147083C>T	XR_928569.1:n.373601G>A XR_928570.1:n.373601G>A XM_011516881.1:c.201C>T NM_001172811.1:c.54C>T NM_001172813.1:c.54C>T NM_001172815.1:c.54C>T NM_001172814.1:c.54C>T NM_173851.2:c.201C>T XM_011516882.1:c.54C>T	overlap	C	T	78	34	43.5897	Substitution	1	SLC30A8		61	61	1089.77	-1
11	chr8:128991209-128991209	NC_000008.11:g.128991209C>A		overlap	C	A	59	26	44.0678	Substitution	1		CCDC26	52	53	867.77	-1
11	chr8:143982297-143982297	NC_000008.11:g.143982297G>A	XR_928743.1:n.-3758G>A XM_005251081.2:c.2592+635C>T XM_005251081.3:c.2592+635C>T XM_011517336.1:c.2529+635C>T NM_032789.3:c.2556+635C>T XR_928358.1:n.4145C>T	overlap	G	A	70	35	50	Substitution	1	PARP10		58	58	1332.77	-1
11	chr9:19211783-19211783	NC_000009.12:g.19211783G>A		overlap	G	A	62	37	59.6774	Substitution	1			54	54	1252.77	-1
11	chr9:88072408-88072408	NC_000009.12:g.88072408C>T	XR_428569.1:n.-3674G>A XR_428570.1:n.65+324G>A XR_428568.1:n.105+4508G>A XR_428567.1:n.129+4975G>A	overlap	C	T	70	32	45.7143	Substitution	1		AL353572.4	62	62	1028.77	-1
11	chr9:110114781-110114781	NC_000009.12:g.110114781C>G	NM_007203.4:c.583-21346C>G NM_147150.2:c.583-21346C>G NM_001004065.4:c.157-21346C>G NM_001198656.1:c.157-21346C>G	overlap	C	G	82	40	48.7805	Substitution	1	PALM2AKAP2		58	58	1367.77	-1
11	chr9:134180250-134180250	NC_000009.12:g.134180250G>T	XR_930413.1:n.904G>T	SRS+	G	T	58	31	53.4483	Substitution	1			49	48	1053.77	-1
11	chr10:11180341-11180341	NC_000010.11:g.11180341T>G	XM_006717366.1:c.343+14659T>G XM_005252348.2:c.343+14659T>G XM_005252349.2:c.343+14659T>G XM_005252351.2:c.343+14659T>G XM_006717365.1:c.343+14659T>G XM_006717368.1:c.286+14659T>G XM_006717367.1:c.307+14659T>G XM_005252354.3:c.250+14659T>G XM_005252357.3:c.-272+14659T>G XM_006717370.2:c.250+14659T>G XM_006717375.2:c.-272+14659T>G XM_011519294.1:c.250+14659T>G XM_005252354.2:c.250+14659T>G XM_0067…	overlap	T	G	76	44	57.8947	Substitution	1	CELF2		56	56	1580.77	-1
11	chr10:38652502-38652502	NC_000010.11:g.38652502C>T		overlap	C	T	48	25	52.0833	Substitution	1		SLC9B1P3	52	52	823.77	-1
11	chr10:39009572-39009572	NC_000010.11:g.39009572C>T		overlap	C	T	69	27	39.1304	Substitution	1			42	42	880.77	-1
11	chr10:47197854-47197854	NC_000010.11:g.47197854C>G		overlap	C	G	74	39	52.7027	Substitution	1			53	54	1365.77	-1
11	chr10:89635531-89635531	NC_000010.11:g.89635531G>A	NM_138316.3:c.28+8166C>T NM_148978.2:c.28+8166C>T NM_148977.2:c.703+9069C>T XM_005269902.1:c.703+9069C>T XM_005269902.2:c.703+9069C>T XR_428783.1:n.35+145C>T XR_428783.2:n.810C>T	overlap	G	A	71	33	46.4789	Substitution	1	PANK1		54	54	1034.77	-1
11	chr10:94537886-94537886	NC_000010.11:g.94537886C>T	XM_006717732.1:c.*4790C>T XR_246080.1:n.*1956C>T XM_006717732.2:c.*4790C>T XR_246080.2:n.*1956C>T NM_015188.1:c.*4790C>T XM_011539558.1:c.*4790C>T XM_006717733.1:c.*4790C>T	overlap	C	T	76	38	50	Substitution	1	HELLS		57	57	1240.77	-1
11	chr10:120757629-120757629	NC_000010.11:g.120757629A>T	NR_033850.1:n.*4183T>A XR_946369.1:n.149038A>T	overlap	A	T	55	28	50.9091	Substitution	1		AC023282.1,AC023282.1	51	51	904.77	-1
11	chr10:126272914-126272914	NC_000010.11:g.126272914T>G	NM_001288973.1:c.260+6001A>C NM_003474.5:c.260+6001A>C NM_001288974.1:c.260+6001A>C NM_001288975.1:c.260+6001A>C NM_021641.4:c.260+6001A>C	SRS-unique	T	G	82	20	24.3902	Substitution	1	ADAM12	SAR1AP2	0	0	156.77	No variant
11	chr11:26261893-26261893	NC_000011.10:g.26261893T>C	XM_011520283.1:c.155-47752T>C	overlap	T	C	79	35	44.3038	Substitution	1	ANO3	AC021698.1	54	55	1140.77	-1
11	chr11:43466458-43466458	NC_000011.10:g.43466458C>G	XM_011520218.1:c.3202-1698C>G XM_005253016.1:c.3201+15193C>G NM_018259.5:c.3030+15193C>G XM_006718263.1:c.2511+15193C>G XM_005253281.1:c.67C>G	overlap	C	G	93	48	51.6129	Substitution	1	TTC17	PPIAP41	52	52	1601.77	-1
11	chr11:46054661-46054661	NC_000011.10:g.46054661A>T	XM_006718248.2:c.-80-5164T>A XM_011520165.1:c.174+22093T>A XM_011520174.1:c.153+22093T>A XM_011520175.1:c.153+22093T>A XM_011520168.1:c.174+22093T>A XM_005252965.3:c.153+22093T>A XM_011520160.1:c.174+22093T>A XM_011520162.1:c.174+22093T>A XM_011520166.1:c.174+22093T>A XM_011520169.1:c.174+22093T>A XM_011520157.1:c.174+22093T>A XM_011520171.1:c.174+22093T>A XM_011520176.1:c.174+22093T>A XM_0115201…	overlap	A	T	56	27	48.2143	Substitution	1	PHF21A		53	53	903.77	-1
11	chr11:84502092-84502095	NC_000011.10:g.84502098_84502101del	XM_005273806.1:c.264+32469_264+32472del XM_005273807.1:c.264+32469_264+32472del XM_011544783.1:c.261+32469_261+32472del XM_005273806.2:c.264+32469_264+32472del XM_011544784.1:c.201+32469_201+32472del NM_001300983.1:c.204+32469_204+32472del NM_001364.3:c.204+32469_204+32472del XM_005273809.1:c.204+32469_204+32472del XM_011544785.1:c.192+32469_192+32472del XM_011544782.1:c.267+32469_267+32472del NM…	SRS+	CTTT		30	23	76.6667	Deletion	4	DLG2		18	17	869.73	-1
11	chr11:129108295-129108295	NC_000011.10:g.129108298del	XM_011543073.1:c.151-14591del XM_005271736.2:c.325-14591del NM_001142685.1:c.403-14591del XM_005271736.3:c.445-14591del XM_011543072.1:c.325-14591del	overlap	A		65	36	55.3846	Deletion	1	ARHGAP32		58	58	1007.73	-1
11	chr12:6317342-6317342	NC_000012.12:g.6317342C>T	NM_018173.3:c.796C>T XM_006718985.2:c.796C>T XR_931514.1:n.6667C>T XM_005253704.3:c.796C>T XM_005253705.1:c.796C>T XM_005253706.1:c.796C>T XM_006718985.1:c.796C>T XM_005253704.2:c.796C>T NM_001144856.1:c.796C>T XM_011520967.1:c.730C>T NM_001144857.1:c.700C>T	overlap	C	T	89	45	50.5618	Substitution	1	PLEKHG6		60	60	1539.77	-1
11	chr12:59748069-59748069	NC_000012.12:g.59748069G>C	XM_011538989.1:c.218-13056G>C NM_001270622.1:c.218-23150G>C NM_001270623.1:c.218-23150G>C XM_006719693.1:c.218-23150G>C XM_011538992.1:c.218-13056G>C XM_011538991.1:c.218-13056G>C XM_005269231.3:c.218-23150G>C XM_005269231.2:c.218-23150G>C NM_004731.4:c.218-23150G>C NR_073055.1:n.382-13056G>C NR_073056.1:n.440+12081G>C XM_011538993.1:c.-689-13056G>C XM_011538994.1:c.-357+12081G>C XM_011538990.1:c…	overlap	G	C	64	37	57.8125	Substitution	1	SLC16A7		52	52	1248.77	-1
11	chr12:76764018-76764018	NC_000012.12:g.76764018A>C	XM_005268751.1:c.-219A>C XM_005268751.2:c.-219A>C XM_011538084.1:c.-219A>C XR_944512.1:n.-56A>C NM_015336.2:c.-219A>C XM_005268750.3:c.-994A>C XM_005268750.2:c.-994A>C	overlap	A	C	80	40	50	Substitution	1	ZDHHC17		51	52	1393.77	-1
11	chr12:89854898-89854898	NC_000012.12:g.89854898G>A		overlap	G	A	66	28	42.4242	Substitution	1		AC009522.1	60	60	876.77	-1
11	chr12:111956529-111956529	NC_000012.12:g.111956529C>T	XM_011538948.1:c.211-13160G>A NM_001193453.1:c.211-18319G>A NM_001193531.1:c.211-13160G>A NM_001294314.1:c.-67+9066G>A NM_138341.2:c.-66-13160G>A NR_122119.1:n.398-13160G>A XM_006719680.1:c.-67+9066G>A XM_011538954.1:c.-58-6063G>A XM_011538955.1:c.-58-6063G>A XM_011538956.1:c.-53-6068G>A XM_011538946.1:c.211-13160G>A XM_011538947.1:c.211-18319G>A XM_011538950.1:c.211-13160G>A XM_011538949.1:c.211…	SRS+	C	T	74	44	59.4595	Substitution	1	TMEM116		60	61	1534.77	-1
11	chr13:43077792-43077792	NC_000013.11:g.43077792A>G	NM_013238.2:c.235-820A>G XR_941914.1:n.186T>C	overlap	A	G	73	38	52.0548	Substitution	1	DNAJC15		52	52	1305.77	-1
11	chr13:101292337-101292337	NC_000013.11:g.101292337C>T	XM_006719943.1:c.829G>A XM_006719944.1:c.829G>A XM_006719945.1:c.829G>A XM_011521068.1:c.829G>A XM_011521067.1:c.886G>A XM_011521069.1:c.886G>A XM_011521070.1:c.886G>A NM_052867.2:c.829G>A	overlap	C	T	66	33	50	Substitution	1	NALCN		62	62	1115.77	-1
11	chr14:25961557-25961557	NC_000014.9:g.25961557T>C		SRS+	T	C	76	43	56.5789	Substitution	1		LINC02306,AL132633.1,LINC02306	38	39	1526.77	-1
11	chr14:26467874-26467874	NC_000014.9:g.26467874G>A	NM_002515.2:c.519+4446C>T NM_006489.2:c.447+12103C>T XM_011536800.1:c.81+12103C>T XM_005267707.2:c.153+4446C>T NM_006491.2:c.*2590C>T	SRS+	G	A	70	33	47.1429	Substitution	1	NOVA1		62	60	1052.77	-1
11	chr14:28848639-28848639	NC_000014.9:g.28848639G>A	XR_943678.1:n.18392G>A XR_943679.1:n.18392G>A XR_943682.1:n.18392G>A XR_943685.1:n.18392G>A XR_943686.1:n.18392G>A XR_943680.1:n.18392G>A XR_429346.2:n.18392G>A XR_943677.1:n.18392G>A XR_943688.1:n.*4977G>A XR_943687.1:n.18289G>A XR_943681.1:n.18289G>A XR_943683.1:n.18289G>A XR_943684.1:n.18289G>A XR_943676.1:n.18289G>A XR_943689.1:n.18289G>A	overlap	G	A	63	29	46.0317	Substitution	1		LINC02327,LINC02327,LINC02327,LINC02327,LINC02327	55	56	960.77	-1
11	chr14:82864951-82864951	NC_000014.9:g.82864951T>G		overlap	T	G	79	40	50.6329	Substitution	1			57	58	1380.77	-1
11	chr15:19808872-19808872	NC_000015.10:g.19808873del		overlap	A		65	36	55.3846	Deletion	1			58	59	1100.73	-1
11	chr15:31008337-31008337	NC_000015.10:g.31008337G>C	NM_001252024.1:c.3630-5267C>G NM_002420.5:c.3564-5267C>G NM_001252020.1:c.3681-5267C>G	overlap	G	C	79	38	48.1013	Substitution	1	TRPM1	AC009562.1,AC009562.1	63	63	1253.77	-1
11	chr15:32741263-32741263	NC_000015.10:g.32741263C>G		overlap	C	G	58	31	53.4483	Substitution	1	GREM1		61	61	1074.77	-1
11	chr15:94538604-94538604	NC_000015.10:g.94538604A>C		SRS-unique	A	C	84	20	23.8095	Substitution	1		AC009432.2	0	0	543.77	-1
11	chr16:1573140-1573140	NC_000016.10:g.1573140T>G	XM_006720989.1:c.1525-1606A>C XM_006720991.1:c.1525-1606A>C XM_006720990.1:c.1525-1606A>C NM_014714.3:c.1525-1606A>C XM_011522767.1:c.550-1606A>C XM_006720989.2:c.1525-1606A>C XM_006720991.2:c.1525-1606A>C XM_006720990.2:c.1525-1606A>C XM_011522766.1:c.1525-6849A>C XM_011522771.1:c.1525-1606A>C XM_011522772.1:c.1525-1606A>C XM_005255725.3:c.1525-1606A>C XM_005255725.2:c.1525-1606A>C XM_011522768.…	SRS-unique	T	G	90	18	20	Substitution	1	IFT140		0	0	93.77	No variant
11	chr16:15171632-15171632	NC_000016.10:g.15171632T>A		overlap	T	A	46	26	56.5217	Substitution	1			58	58	698.77	-1
11	chr17:674046-674046	NC_000017.11:g.674046G>A	NM_001128159.2:c.286-12151C>T XM_005256715.1:c.286-18093C>T XR_934061.1:n.40811C>T NM_018289.3:c.286-18093C>T XM_011523953.1:c.-407-12151C>T XR_934062.1:n.40811C>T XM_006721555.1:c.286-12151C>T	overlap	G	A	76	34	44.7368	Substitution	1	VPS53		57	58	1123.77	-1
11	chr17:19063612-19063612	NC_000017.11:g.19063613dup	NR_003271.1:n.*1485dup NR_003924.1:n.*307dup	SRS-unique		C	35	9	25.7143	Insertion	1		SNORD3B-2	0	0	191.73	-1
11	chr17:37224895-37224899	NC_000017.11:g.37224896_37224900del	XM_005257268.2:c.2439+92_2439+96del NM_198837.1:c.3189+92_3189+96del NM_198838.1:c.3129+92_3129+96del XM_005257266.2:c.3129+92_3129+96del XM_011524703.1:c.3363+92_3363+96del XM_005257267.2:c.3129+92_3129+96del NM_198836.1:c.3363+92_3363+96del NM_198836.2:c.3363+92_3363+96del XM_011524704.1:c.3129+92_3129+96del XM_005257267.3:c.3129+92_3129+96del XM_011524702.1:c.3363+92_3363+96del NM_198834.1:c.3…	overlap	AATTA		73	30	41.0959	Deletion	5	ACACA		52	52	1076.73	-1
11	chr18:55612545-55612545	NC_000018.10:g.55612554dup	NM_001243226.1:c.286+18744dup NM_001243226.2:c.286+18744dup XM_006722533.1:c.-535dup XM_006722534.1:c.-535dup XM_011526154.1:c.286+18744dup XM_011526155.1:c.286+18744dup XM_011526156.1:c.286+18744dup XM_011526157.1:c.286+18744dup	SRS-unique		A	60	16	26.6667	Insertion	1	TCF4	AC022031.2	0	0	238.73	-1
11	chr19:40089267-40089267	NC_000019.10:g.40089267C>T	NM_001142579.1:c.-5G>A XM_011526773.1:c.-46+899G>A NM_001010880.2:c.-46+899G>A NM_001142577.1:c.-46+899G>A NM_001142578.1:c.-46+899G>A XM_005258774.1:c.-4144G>A XM_005258774.2:c.-4144G>A XM_005258775.2:c.-46+899G>A XM_011526771.1:c.-46+899G>A XM_011526772.1:c.-46+899G>A XM_005258773.1:c.-46+899G>A XM_006723150.1:c.-46+1639G>A XM_006723150.2:c.-46+1639G>A	overlap	C	T	75	38	50.6667	Substitution	1	ZNF780A	AC005614.2	51	51	1304.77	-1
11	chr20:56063011-56063011	NC_000020.11:g.56063011G>A		overlap	G	A	66	41	62.1212	Substitution	1			35	36	1394.77	-1
11	chr20:63003484-63003484	NC_000020.11:g.63003484G>A	NM_080606.3:c.*2565C>T	overlap	G	A	53	24	45.283	Substitution	1	BHLHE23		60	60	802.77	-1
11	chrX:254536-254536	NC_000023.11:g.254536G>T		overlap	G	T	63	29	46.0317	Substitution	1		AL954722.1	57	57	964.77	-1
11	chrX:47130476-47130476	NC_000023.11:g.47130476C>T	XR_949046.1:n.-1022G>A XR_949045.1:n.-1022G>A	SRS+	C	T	33	33	100	Substitution	1	RNU12-2P		62	46	1277.77	-1
14	chr1:1686008-1686012	NC_000001.11:g.1686016_1686020del	NM_001110781.1:c.-148+6429_-148+6433del NM_001110781.2:c.-148+6429_-148+6433del NM_001290264.1:c.-148+4956_-148+4960del	overlap	TTTCA		76	37	48.6842	Deletion	5	SLC35E2B		56	57	1376.73	-1
14	chr1:8125429-8125429	NC_000001.11:g.8125429C>T		overlap	C	T	71	39	54.9296	Substitution	1	AL034417.3		48	48	1303.77	-1
14	chr1:154420589-154420589	NC_000001.11:g.154420603_154420619dup	NM_001206866.1:c.86-8593_86-8577dup NM_000565.3:c.86-8593_86-8577dup NM_181359.2:c.86-8593_86-8577dup XM_006711299.2:c.86-8593_86-8577dup XM_006711299.1:c.86-8593_86-8577dup XM_005245139.1:c.86-8593_86-8577dup XM_005245140.1:c.86-8593_86-8577dup XM_006711298.1:c.86-8593_86-8577dup	SRS+		CTCACTGCAGCCTTCGA	74	37	50	Insertion	17	IL6R		26	26	1428.73	-1
14	chr2:4552319-4552319	NC_000002.12:g.4552319G>A		overlap	G	A	62	33	53.2258	Substitution	1			65	67	1071.77	-1
14	chr2:62353384-62353384	NC_000002.12:g.62353384G>A		SRS-unique	G	A	62	13	20.9677	Substitution	1	AC093159.2		0	0	316.77	No variant
14	chr2:93687019-93687019	NC_000002.12:g.93687019A>G		SRS-unique	A	G	17	8	47.0588	Substitution	1			0	0	157.77	-1
14	chr2:148731697-148731697	NC_000002.12:g.148731697C>A	XM_011510941.1:c.314-11925C>A NM_015630.3:c.314-11925C>A XM_011510943.1:c.-4364C>A	overlap	C	A	90	49	54.4444	Substitution	1	EPC2		51	52	1687.77	-1
14	chr2:155308267-155308267	NC_000002.12:g.155308267G>A		overlap	G	A	101	60	59.4059	Substitution	1	MTND4P28		66	67	2098.77	-1
14	chr2:177436671-177436671	NC_000002.12:g.177436671A>G	NM_003659.3:c.442-93A>G XM_011512044.1:c.442-93A>G XM_011512045.1:c.442-93A>G XM_011512041.1:c.172-93A>G XM_011512042.1:c.172-93A>G	overlap	A	G	78	43	55.1282	Substitution	1	AGPS		60	61	1247.77	-1
14	chr2:187816945-187816945	NC_000002.12:g.187816945C>T		overlap	C	T	74	45	60.8108	Substitution	1		LINC01090	57	56	1557.77	-1
14	chr2:197373671-197373671	NC_000002.12:g.197373677dup		SRS-unique		C	42	17	40.4762	Insertion	1			0	0	364.73	-1
14	chr2:205106548-205106548	NC_000002.12:g.205106548C>T	NM_001302769.1:c.593+2034C>T NM_057177.6:c.593+2034C>T NM_152526.5:c.593+2034C>T NM_205863.3:c.593+2034C>T XM_005246273.1:c.593+2034C>T XM_011510550.1:c.593+2034C>T XM_011510551.1:c.593+2034C>T XM_011510553.1:c.617+2034C>T XM_011510552.1:c.617+2034C>T XM_005246274.2:c.-5+2034C>T	overlap	C	T	52	25	48.0769	Substitution	1	PARD3B		46	45	899.77	-1
14	chr2:215171637-215171637	NC_000002.12:g.215171637T>C		overlap	T	C	60	32	53.3333	Substitution	1			66	67	1043.77	-1
14	chr2:220922127-220922127	NC_000002.12:g.220922127A>G	XR_241421.2:n.292+14917T>C XR_427231.1:n.167+14917T>C	overlap	A	G	91	53	58.2418	Substitution	1			56	56	1847.77	-1
14	chr3:7707135-7707135	NC_000003.12:g.7707135C>T	NM_000844.3:c.2698+26840C>T NM_181874.2:c.*21+20687C>T	overlap	C	T	84	53	63.0952	Substitution	1	GRM7	AC077690.1	55	55	1871.77	-1
14	chr3:43292790-43292790	NC_000003.12:g.43292790A>G	XM_005265245.2:c.-169+3001A>G NM_001100594.1:c.-107+6115A>G NM_017719.4:c.-169+6115A>G XM_005265245.1:c.-169+3001A>G XM_011533861.1:c.-30+6115A>G XM_005265246.1:c.-107+3001A>G XM_011533860.1:c.-169+1699A>G	SRS+	A	G	64	26	40.625	Substitution	1	SNRK		47	47	862.77	-1
14	chr3:53473846-53473846	NC_000003.12:g.53473846T>C		overlap	T	C	91	48	52.7473	Substitution	1	CACNA1D		64	65	1634.77	-1
14	chr3:110748940-110748940	NC_000003.12:g.110748940T>C		overlap	T	C	79	51	64.557	Substitution	1			55	55	1673.77	-1
14	chr3:121319107-121319108	NC_000003.12:g.121319108_121319109del	NM_014980.2:c.2248+568_2248+569del XR_924217.1:n.410903_410904del XM_005247907.1:c.2176+568_2176+569del XM_006713826.1:c.2248+568_2248+569del XM_006713825.2:c.2248+568_2248+569del XM_006713825.1:c.2248+568_2248+569del XM_011513328.1:c.1165+568_1165+569del XM_011513332.1:c.796+568_796+569del	overlap	AC		72	31	43.0556	Deletion	2	STXBP5L		48	48	1131.73	-1
14	chr3:154226137-154226137	NC_000003.12:g.154226137C>T	NM_001251962.1:c.2090+127C>T NM_001251963.1:c.2090+127C>T NM_015595.3:c.2090+127C>T XM_011512672.1:c.2000+127C>T	overlap	C	T	85	46	54.1176	Substitution	1	ARHGEF26		60	60	1555.77	-1
14	chr3:183031536-183031536	NC_000003.12:g.183031536C>T	NR_120640.1:n.2132-2347G>A XM_011512992.1:c.1567+2455G>A XM_006713702.1:c.1354+2455G>A NM_020166.3:c.1681+2455G>A XR_241502.1:n.1609+2455G>A NM_001293273.1:c.1330+2455G>A NM_020166.4:c.1681+2455G>A NR_120639.1:n.1595+2455G>A XR_241502.2:n.68052G>A XR_924159.1:n.68052G>A XM_011512993.1:c.*46-2347G>A	SRS+	C	T	30	10	33.3333	Substitution	1	MCCC1		44	45	287.77	-1
14	chr4:18313748-18313748	NC_000004.12:g.18313763_18313768dup		overlap		TTCTTT	61	23	37.7049	Insertion	6			48	48	842.73	-1
14	chr4:55644688-55644688	NC_000004.12:g.55644688G>C		overlap	G	C	80	34	42.5	Substitution	1			54	54	1114.77	-1
14	chr4:85280842-85280842	NC_000004.12:g.85280842T>C	XM_005263263.2:c.-21+44055T>C XM_005263263.3:c.-21+44055T>C	overlap	T	C	83	32	38.5542	Substitution	1			52	53	983.77	-1
14	chr4:87504488-87504488	NC_000004.12:g.87504488T>A	NM_001128310.2:c.-12+334A>T NM_001291976.1:c.-495-4903A>T NM_001291977.1:c.-141-9923A>T NM_004684.5:c.-11-4903A>T NM_001128310.1:c.-12+334A>T NM_004684.4:c.-11-4903A>T	overlap	T	A	75	35	46.6667	Substitution	1	SPARCL1		63	63	1177.77	-1
14	chr4:104131291-104131291	NC_000004.12:g.104131291C>T		overlap	C	T	83	50	60.241	Substitution	1			57	58	1711.77	-1
14	chr4:115110663-115110663	NC_000004.12:g.115110663T>C	NM_022569.1:c.-247+2781A>G	SRS+	T	C	95	32	33.6842	Substitution	1	NDST4		18	18	926.77	-1
14	chr4:158517252-158517252	NC_000004.12:g.158517252G>C	NR_045584.1:n.-4462G>C NM_001253727.1:c.-4725G>C NM_001253728.1:c.-4725G>C NM_001253729.1:c.-4725G>C NM_001253730.1:c.-5040G>C NM_001253732.1:c.-5205G>C NM_001253733.1:c.-5205G>C NM_021634.3:c.-4725G>C NR_045579.1:n.-4462G>C NR_045580.1:n.-4462G>C NR_045581.1:n.-4462G>C NR_045582.1:n.-4462G>C NR_045583.1:n.-4462G>C XM_011532176.1:c.-4725G>C XM_011532179.1:c.-4725G>C XM_011532175.1:c.-4725G>C XM_0…	overlap	G	C	74	36	48.6486	Substitution	1	RXFP1		58	58	1208.77	-1
14	chr5:6758543-6758543	NC_000005.10:g.6758543G>C	XM_005248234.2:c.*3598G>C XM_005248234.1:c.*3598G>C NM_001171805.1:c.*3598G>C NM_006999.4:c.*3598G>C XM_005248236.1:c.*3598G>C XM_011513946.1:c.*3598G>C XM_011513947.1:c.*3598G>C XM_011513945.1:c.*3598G>C XM_006714438.1:c.1270-6166G>C NM_001171806.1:c.*3598G>C	overlap	G	C	96	42	43.75	Substitution	1	TENT4A		57	58	1319.77	-1
14	chr5:11312516-11312516	NC_000005.10:g.11312516G>C	NM_001288715.1:c.1355+33856C>G NM_001288716.1:c.617+33856C>G NM_001288717.1:c.329+33856C>G NM_001332.3:c.1628+33856C>G NR_109988.1:n.1080+33856C>G XM_005248253.1:c.1355+33856C>G XM_011513967.1:c.1355+33856C>G XM_005248252.1:c.1586+33856C>G XM_005248251.2:c.1628+33856C>G XM_005248251.1:c.1628+33856C>G	overlap	G	C	73	33	45.2055	Substitution	1	CTNND2		57	57	1118.77	-1
14	chr5:37093727-37093727	NC_000005.10:g.37093727A>G	XR_427661.2:n.155646T>C XR_925644.1:n.155646T>C XR_427661.1:n.9711-13906T>C XM_011514089.1:c.9580-13906T>C	overlap	A	G	81	43	53.0864	Substitution	1			53	54	1508.77	-1
14	chr5:64776795-64776795	NC_000005.10:g.64776795A>T	NM_001297645.1:c.139+2008A>T NM_001297644.1:c.139+2008A>T NM_005869.3:c.139+2008A>T NM_005869.2:c.139+2008A>T XM_005248399.1:c.139+2008A>T XM_011543096.1:c.139+2008A>T XM_011543097.1:c.139+2008A>T XM_006714518.1:c.139+2008A>T XM_011543095.1:c.139+2008A>T XM_006714517.1:c.139+2008A>T XM_006714516.1:c.139+2008A>T	overlap	A	T	63	30	47.619	Substitution	1	CWC27		65	65	988.77	-1
14	chr5:67326618-67326624	NC_000005.10:g.67326622_67326628del		SRS-unique	ATATCCC		24	10	41.6667	Deletion	7			0	0	340.73	-1
14	chr5:77751060-77751060	NC_000005.10:g.77751060T>G	NM_001297738.1:c.53+25145A>C NM_001297740.1:c.53+25145A>C NM_004607.2:c.53+25145A>C XM_005248586.1:c.53+25145A>C	overlap	T	G	74	32	43.2432	Substitution	1	TBCA		60	61	996.77	-1
14	chr5:121546875-121546875	NC_000005.10:g.121546875G>T		overlap	G	T	87	44	50.5747	Substitution	1			45	46	1470.77	-1
14	chr5:158580787-158580787	NC_000005.10:g.158580787G>T		overlap	G	T	64	34	53.125	Substitution	1		AC091939.1	49	49	999.77	-1
14	chr6:7003289-7003289	NC_000006.12:g.7003289G>A		SRS+	G	A	77	36	46.7532	Substitution	1			46	47	1183.77	-1
14	chr6:38757463-38757463	NC_000006.12:g.38757463C>T	XM_011514322.1:c.1515+1384C>T XR_926078.1:n.42131C>T XM_011514318.1:c.1515+1384C>T XM_011514319.1:c.1515+1384C>T XM_011514320.1:c.1278+1384C>T NM_001206927.1:c.1515+1384C>T XM_006715004.1:c.1515+1384C>T XM_011514321.1:c.864+1384C>T	SRS+	C	T	71	30	42.2535	Substitution	1	DNAH8		21	22	904.77	-1
14	chr6:41864558-41864558	NC_000006.12:g.41864558G>A	NM_001286554.1:c.-29+7006C>T NM_018561.4:c.-29+7006C>T	overlap	G	A	82	43	52.439	Substitution	1	USP49		60	60	1519.77	-1
14	chr6:74702398-74702398	NC_000006.12:g.74702398C>T	XR_942693.1:n.31897G>A	SRS+	C	T	70	39	55.7143	Substitution	1		AL356277.3,AL356277.3,AL356277.3	20	21	1246.77	-1
14	chr6:77733605-77733605	NC_000006.12:g.77733605G>A	XM_006715298.2:c.233-27525G>A XM_006715298.1:c.233-27525G>A XM_005248773.2:c.233-27525G>A XM_005248773.1:c.233-27525G>A NM_001282136.1:c.233-27525G>A XM_005248774.2:c.-63+16740G>A XM_005248774.1:c.-63+16740G>A	SRS+	G	A	66	30	45.4545	Substitution	1	MEI4		33	33	982.77	-1
14	chr6:82752903-82752903	NC_000006.12:g.82752903T>A		overlap	T	A	71	35	49.2958	Substitution	1			51	51	1170.77	-1
14	chr6:93019213-93019213	NC_000006.12:g.93019213C>G		overlap	C	G	85	41	48.2353	Substitution	1			60	61	1340.77	-1
14	chr6:127346381-127346381	NC_000006.12:g.127346381C>T	NM_001139510.1:c.-4010G>A XM_005267049.1:c.-4010G>A XM_005267048.1:c.-3423G>A NM_001002030.1:c.-3048G>A NM_001105544.1:c.-3051G>A NM_001105545.1:c.-3051G>A NM_018479.3:c.-3048G>A XM_005267047.1:c.-3086G>A XM_005267050.1:c.-3086G>A XM_011535942.1:c.-3425G>A XM_011535943.1:c.-4010G>A XR_942974.1:n.*4506C>T XR_942973.1:n.*4506C>T XR_942970.1:n.*4506C>T XR_942971.1:n.*4506C>T XR_942972.1:n.*4506C>T X…	overlap	C	T	62	32	51.6129	Substitution	1	ECHDC1		65	67	1044.77	-1
14	chr7:9834541-9834541	NC_000007.14:g.9834541A>G	XR_927024.1:n.95016T>C XR_927025.1:n.250930T>C XR_927026.1:n.95016T>C	overlap	A	G	91	48	52.7473	Substitution	1			58	58	1695.77	-1
14	chr7:70289672-70289672	NC_000007.14:g.70289672C>T	XM_011516010.1:c.661-146080C>T XM_011516011.1:c.661-146080C>T XM_011516012.1:c.661-146080C>T XM_011516013.1:c.661-146080C>T XM_011516014.1:c.661-146080C>T XM_011516015.1:c.661-146080C>T NM_001127232.1:c.661-696C>T NM_001127232.2:c.661-696C>T NM_001127231.1:c.661-146080C>T NM_015570.2:c.661-146080C>T NM_001127231.2:c.661-146080C>T NM_015570.3:c.661-146080C>T XM_006715920.1:c.661-146080C>T XM_01151…	overlap	C	T	65	38	58.4615	Substitution	1	AUTS2		57	58	1293.77	-1
14	chr7:81979559-81979559	NC_000007.14:g.81979559A>T	XM_006716121.1:c.422+3008T>A XM_006716121.2:c.422+3008T>A XM_011516573.1:c.1781+3008T>A XM_006716119.1:c.1937+3008T>A XM_006716119.2:c.1937+3008T>A XM_006716120.1:c.1895+3008T>A XM_006716120.2:c.1895+3008T>A XM_005250570.1:c.1991+3008T>A XM_005250572.1:c.1940+3008T>A XM_005250573.1:c.1934+3008T>A XM_005250574.1:c.1919+3008T>A XM_006716118.1:c.2012+3008T>A XM_011516571.1:c.1997+3008T>A XM_01151657…	overlap	A	T	75	36	48	Substitution	1	CACNA2D1		60	60	1186.77	-1
14	chr7:96222834-96222834	NC_000007.14:g.96222834T>C	XM_006715831.2:c.361+11968A>G XM_006715831.1:c.361+11968A>G XM_006715830.1:c.361+11968A>G XM_006715832.1:c.5-13857A>G NM_001160210.1:c.328+11968A>G NM_014251.2:c.328+11968A>G NR_027662.1:n.404-13857A>G XM_011515727.1:c.361+11968A>G XM_006715833.1:c.361+11968A>G	overlap	T	C	89	43	48.3146	Substitution	1	SLC25A13		62	62	1456.77	-1
14	chr7:146974708-146974708	NC_000007.14:g.146974708C>G	NM_014141.5:c.403-69199C>G	overlap	C	G	71	37	52.1127	Substitution	1	CNTNAP2		44	44	1215.77	-1
14	chr7:146974810-146974810	NC_000007.14:g.146974810C>G	NM_014141.5:c.403-69097C>G	overlap	C	G	55	28	50.9091	Substitution	1	CNTNAP2		46	47	895.77	-1
14	chr8:27672886-27672886	NC_000008.11:g.27672886C>T	XM_005273527.2:c.*1535C>T XR_949419.1:n.38993C>T XM_011544557.1:c.1369+13347C>T XM_011544555.1:c.1369+13347C>T XM_011544556.1:c.1369+13347C>T NM_016240.2:c.*1535C>T NM_182826.1:c.1370-3683C>T	overlap	C	T	109	55	50.4587	Substitution	1	SCARA3		63	61	1817.77	-1
14	chr8:55368509-55368509	NC_000008.11:g.55368509C>T	NM_052898.1:c.1006+10632C>T	overlap	C	T	55	26	47.2727	Substitution	1	XKR4		50	50	823.77	-1
14	chr8:75987810-75987810	NC_000008.11:g.75987810A>G		overlap	A	G	73	32	43.8356	Substitution	1			61	61	1032.77	-1
14	chr8:119633917-119633917	NC_000008.11:g.119633917T>C	NM_001040092.2:c.136+4508A>G NM_001130863.2:c.136+4508A>G NM_006209.4:c.136+4508A>G XM_006716584.1:c.136+4508A>G XM_006716585.1:c.136+4508A>G XM_006716587.1:c.136+4508A>G XM_006716586.1:c.124+4508A>G	overlap	T	C	66	32	48.4848	Substitution	1	ENPP2		50	51	1097.77	-1
14	chr8:143422171-143422171	NC_000008.11:g.143422171G>A	NR_126358.1:n.*3021G>A	overlap	G	A	112	64	57.1429	Substitution	1	MAFA-AS1		52	53	2148.77	-1
14	chr9:16290443-16290444	NC_000009.12:g.16290443_16290444del		overlap	AT		69	43	62.3188	Deletion	2			59	60	1669.73	-1
14	chr9:113468719-113468719	NC_000009.12:g.113468719C>G	XM_006717219.2:c.103+6518C>G NM_144488.5:c.415+6518C>G XM_011518893.1:c.415+6518C>G XR_929831.1:n.23989C>G XM_006717223.1:c.103+6518C>G XM_006717219.1:c.103+6518C>G XM_006717220.1:c.79+4838C>G NM_017790.4:c.79+4838C>G NM_001282923.1:c.-22+4838C>G	overlap	C	G	64	29	45.3125	Substitution	1	RGS3		53	53	977.77	-1
14	chr9:126619656-126619656	NC_000009.12:g.126619656C>T	LRG_1014t1:c.326+4087C>T LRG_1014t2:c.326+4087C>T LRG_1014t3:c.326+4087C>T NM_001174146.1:c.326+4087C>T NM_001174147.1:c.326+4087C>T NM_002316.3:c.326+4087C>T	overlap	C	T	91	45	49.4505	Substitution	1	LMX1B		46	46	1453.77	-1
14	chr10:28707154-28707154	NC_000010.11:g.28707154A>G	XR_930780.1:n.-950A>G XR_930781.1:n.-950A>G XR_930782.1:n.-950A>G	overlap	A	G	62	22	35.4839	Substitution	1			63	63	660.77	-1
14	chr10:50042020-50042020	NC_000010.11:g.50042020A>G	NR_038275.2:n.1891+6182T>C	overlap	A	G	71	37	52.1127	Substitution	1		FAM21EP	64	65	1267.77	-1
14	chr10:57993372-57993372	NC_000010.11:g.57993372A>T		overlap	A	T	78	38	48.7179	Substitution	1			64	65	1323.77	-1
14	chr10:102787949-102787949	NC_000010.11:g.102787949C>T	XM_011539912.1:c.121-10044C>T NM_001083913.1:c.91-10044C>T NM_017787.4:c.28-10044C>T	overlap	C	T	41	24	58.5366	Substitution	1	WBP1L		43	43	824.77	-1
14	chr10:110953563-110953563	NC_000010.11:g.110953563T>G	LRG_753t1:c.-234-10562T>G NM_007373.3:c.-234-10562T>G XM_011540216.1:c.-380-32065T>G	overlap	T	G	78	39	50	Substitution	1	SHOC2		56	56	1288.77	-1
14	chr11:22916827-22916827	NC_000011.10:g.22916827T>C		overlap	T	C	65	29	44.6154	Substitution	1		AC006299.1,AC006299.1	52	52	976.77	-1
14	chr11:24942014-24942014	NC_000011.10:g.24942014T>G	XM_011520054.1:c.900+27476T>G NM_001009909.3:c.522+27476T>G NM_001252008.1:c.264+27476T>G NM_001252010.1:c.397-34577T>G XM_005252887.2:c.150+27476T>G	overlap	T	G	62	34	54.8387	Substitution	1	LUZP2		49	50	1165.77	-1
14	chr11:37190827-37190827	NC_000011.10:g.37190827A>G		overlap	A	G	72	27	37.5	Substitution	1			48	49	835.77	-1
14	chr11:84529061-84529061	NC_000011.10:g.84529069del	XM_005273806.1:c.264+5501del XM_005273807.1:c.264+5501del XM_011544783.1:c.261+5501del XM_005273806.2:c.264+5501del XM_011544784.1:c.201+5501del NM_001300983.1:c.204+5501del NM_001364.3:c.204+5501del XM_005273809.1:c.204+5501del XM_011544785.1:c.192+5501del XM_011544782.1:c.267+5501del NM_001142699.1:c.519+5501del XM_011544778.1:c.669+5501del XM_011544779.1:c.630+5501del XM_011544780.1:c.669+5501…	SRS-unique	T		71	36	50.7042	Deletion	1	DLG2		0	0	826.73	-1
14	chr11:91042554-91042554	NC_000011.10:g.91042559del		SRS-unique	A		79	34	43.038	Deletion	1			0	0	807.73	-1
14	chr11:97207415-97207415	NC_000011.10:g.97207415A>G		overlap	A	G	76	40	52.6316	Substitution	1			66	67	1384.77	-1
14	chr11:99206919-99206919	NC_000011.10:g.99206919del	XM_011542873.1:c.-209-118427del XM_011542872.1:c.-209-118427del NM_001243271.1:c.-209-118427del NM_001243270.1:c.-71+185649del NM_014361.3:c.-209-118427del XM_011542871.1:c.-209-118427del	overlap	T		84	45	53.5714	Deletion	1	CNTN5		60	61	1491.73	-1
14	chr11:126020659-126020659	NC_000011.10:g.126020659G>A	NM_001243597.1:c.349+589C>T NM_016952.4:c.349+589C>T XM_011542866.1:c.349+589C>T XM_011542863.1:c.349+589C>T XM_011542865.1:c.349+589C>T XM_011542864.1:c.349+589C>T XM_011542862.1:c.349+589C>T	overlap	G	A	89	57	64.0449	Substitution	1	CDON		52	52	1997.77	-1
14	chr11:133144875-133144876	NC_000011.10:g.133144878_133144879del	XM_011542856.1:c.-42+152145_-42+152146del XM_005271578.1:c.-134+387385_-134+387386del XM_006718846.1:c.62-201869_62-201868del NM_001012393.1:c.62-201869_62-201868del	overlap	AC		80	43	53.75	Deletion	2	OPCML		49	49	1615.73	-1
14	chr12:53972130-53972130	NC_000012.12:g.53972130T>C	NM_014212.3:c.-1112T>C NR_003716.3:n.-3374A>G NR_047518.1:n.-3216A>G NR_047517.1:n.59+2768A>G	overlap	T	C	75	34	45.3333	Substitution	1		HOTAIR	58	58	1149.77	-1
14	chr12:62004324-62004324	NC_000012.12:g.62004324T>C	NM_178539.4:c.-1-136898A>G XM_006719370.2:c.-1-136898A>G XM_011538272.1:c.-2+19328A>G XM_011538274.1:c.-1-136898A>G XM_011538275.1:c.-1-136898A>G XM_011538273.1:c.-2+19328A>G XM_006719370.1:c.-1-136898A>G	overlap	T	C	73	36	49.3151	Substitution	1	TAFA2		61	61	1147.77	-1
14	chr12:84615817-84615847	NC_000012.12:g.84615887_84615917del		SRS-unique	ATTCATATATATTCATATATATTCATATGTA		18	18	100	Deletion	31			0	0	739.73	-1
14	chr12:87563425-87563425	NC_000012.12:g.87563425G>A		SRS-unique	G	A	88	55	62.5	Substitution	1			0	0	1899.77	-1
14	chr12:92403916-92403916	NC_000012.12:g.92403916G>C		overlap	G	C	71	47	66.1972	Substitution	1			51	51	1689.77	-1
14	chr13:40519939-40519939	NC_000013.11:g.40519939C>A		overlap	C	A	82	41	50	Substitution	1		AL133318.1	62	62	1289.77	-1
14	chr14:50053008-50053008	NC_000014.9:g.50053008G>A		overlap	G	A	55	30	54.5455	Substitution	1		AL117692.1,LINC01588,LINC01588,LINC01588	63	63	1015.77	-1
14	chr14:57572351-57572351	NC_000014.9:g.57572351A>G	XM_011536733.1:c.439-332T>C XM_011536728.1:c.439-332T>C XM_011536725.1:c.439-332T>C XM_011536720.1:c.949-332T>C XM_011536721.1:c.946-332T>C XM_011536727.1:c.439-332T>C XM_011536732.1:c.439-332T>C XM_011536724.1:c.754-332T>C XM_011536729.1:c.439-332T>C XM_011536726.1:c.439-332T>C XM_011536731.1:c.439-332T>C XM_011536722.1:c.808-332T>C NM_001206920.1:c.805-332T>C XM_011536723.1:c.769-332T>C XR_9434…	overlap	A	G	93	48	51.6129	Substitution	1	SLC35F4		57	52	1528.77	-1
14	chr14:71377177-71377177	NC_000014.9:g.71377177G>A	XM_011536635.1:c.-507+55646G>A XM_011536632.1:c.-518+55646G>A XM_011536630.1:c.-598-36771G>A	overlap	G	A	53	23	43.3962	Substitution	1			51	51	595.77	-1
14	chr14:71691588-71691588	NC_000014.9:g.71691588G>A	XM_011536635.1:c.3374+5957G>A XM_011536632.1:c.3374+5957G>A XM_011536630.1:c.3374+5957G>A XM_006720109.2:c.3374+5957G>A XM_011536633.1:c.3374+5957G>A XM_011536634.1:c.3374+5957G>A XM_011536631.1:c.3374+5957G>A XM_006720109.1:c.3374+5957G>A XM_005267514.1:c.3374+5957G>A XM_005267519.1:c.3374+5957G>A XM_006720111.1:c.3374+5957G>A XM_006720112.1:c.3374+5957G>A XM_011536636.1:c.3374+5957G>A XM_011536…	overlap	G	A	78	36	46.1538	Substitution	1	SIPA1L1		63	63	1213.77	-1
14	chr14:98650168-98650168	NC_000014.9:g.98650168T>A		SRS+	T	A	73	45	61.6438	Substitution	1			35	35	1318.77	-1
14	chr14:105936736-105936736	NC_000014.9:g.105936736del	NR_026800.2:n.*4094del	overlap	C		65	33	50.7692	Deletion	1	IGHV6-1		37	37	1097.73	-1
14	chr15:94189777-94189777	NC_000015.10:g.94189777A>G		overlap	A	G	81	42	51.8519	Substitution	1			60	60	1412.77	-1
14	chr16:18170154-18170154	NC_000016.10:g.18170154A>C		overlap	A	C	73	39	53.4247	Substitution	1		AC091489.1	39	39	1333.77	-1
14	chr16:35593096-35593096	NC_000016.10:g.35593096T>C		overlap	T	C	63	45	71.4286	Substitution	1			58	58	1639.77	-1
14	chr17:4901385-4901385	NC_000017.11:g.4901385T>C	XM_005256664.1:c.*4098T>C XM_005256665.1:c.*4098T>C XM_006721530.1:c.*4098T>C XM_006721531.1:c.*4098T>C XM_006721532.1:c.*4098T>C XM_006721533.1:c.*4098T>C XM_006721534.1:c.*4098T>C XM_006721535.1:c.*4098T>C XM_006721536.1:c.*4098T>C XM_006721537.1:c.*4098T>C NM_001024937.3:c.*4098T>C NM_015716.4:c.*4098T>C NM_153827.4:c.*4098T>C NM_170663.4:c.*4098T>C XM_005256664.2:c.*4098T>C XM_005256665.2:c.*…	overlap	T	C	117	66	56.4103	Substitution	1	C17orf107		55	55	2308.77	-1
14	chr17:5647955-5647955	NC_000017.11:g.5647955C>T		overlap	C	T	51	26	50.9804	Substitution	1			48	49	828.77	-1
14	chr17:58881627-58881627	NC_000017.11:g.58881627A>G	NM_014906.4:c.465-74022A>G NR_048561.1:n.594-74022A>G XM_011524534.1:c.-48+41413A>G	overlap	A	G	80	36	45	Substitution	1	PPM1E		56	57	1198.77	-1
14	chr17:68170853-68170853	NC_000017.11:g.68170853G>A	XR_934936.1:n.4417G>A	overlap	G	A	81	45	55.5556	Substitution	1			51	51	1539.77	-1
14	chr17:72729982-72729982	NC_000017.11:g.72729982C>A	NM_001159770.1:c.692+6668G>T NM_139177.3:c.671+6668G>T XM_006721755.1:c.692+6668G>T XM_005257134.1:c.671+6668G>T XM_006721754.1:c.692+6668G>T XM_006721757.1:c.521+6668G>T XM_011524494.1:c.692+6668G>T XM_005257134.2:c.671+6668G>T XM_006721754.2:c.692+6668G>T XM_011524493.1:c.692+6668G>T XM_006721755.2:c.692+6668G>T XM_006721757.2:c.521+6668G>T XM_011524495.1:c.692+6668G>T XM_006721759.1:c.692+6668…	overlap	C	A	56	29	51.7857	Substitution	1	SLC39A11		50	50	934.77	-1
14	chr18:27532921-27532921	NC_000018.10:g.27532928del		SRS-unique	A		58	12	20.6897	Deletion	1		AC090403.1	0	0	154.73	-1
14	chr18:65667767-65667767	NC_000018.10:g.65667767A>G		overlap	A	G	57	27	47.3684	Substitution	1			46	47	882.77	-1
14	chr18:78745423-78745423	NC_000018.10:g.78745423A>G		overlap	A	G	80	32	40	Substitution	1			54	55	1000.77	-1
14	chr19:4703585-4703585	NC_000019.10:g.4703585G>A	XM_011528407.1:c.814+301C>T XM_011528408.1:c.769+301C>T XM_011528410.1:c.682+301C>T XM_005259673.2:c.769+301C>T XM_011528405.1:c.931+301C>T XM_011528406.1:c.931+301C>T XM_011528411.1:c.682+301C>T XR_430158.1:n.1026+301C>T XR_936213.1:n.20258C>T NM_139159.4:c.769+301C>T XM_011528409.1:c.931+301C>T XM_005259674.1:c.769+301C>T	SRS+	G	A	75	43	57.3333	Substitution	1	DPP9		45	45	1464.77	-1
14	chr19:9547114-9547114	NC_000019.10:g.9547114G>A		overlap	G	A	66	28	42.4242	Substitution	1			55	55	807.77	-1
14	chr19:44764427-44764427	NC_000019.10:g.44764427T>C	XM_005259129.2:c.*4812T>C XM_011527197.1:c.*4812T>C XM_011527198.1:c.*4812T>C XM_011527199.1:c.*4812T>C NM_005178.4:c.*4812T>C XM_011527200.1:c.*4812T>C	overlap	T	C	57	28	49.1228	Substitution	1	AC092066.1		47	48	934.77	-1
14	chr20:17007107-17007107	NC_000020.11:g.17007107T>C		overlap	T	C	68	38	55.8824	Substitution	1			58	56	1294.77	-1
14	chr22:11905212-11905212	NC_000022.11:g.11905212T>C	NR_110761.1:n.63-4954T>C XR_430389.1:n.63-4954T>C	SRS+	T	C	35	35	100	Substitution	1		AC138776.1	61	40	1327.77	-1
14	chr22:15238796-15238796	NC_000022.11:g.15238796A>G		SRS-unique	A	G	73	39	53.4247	Substitution	1			0	0	948.77	-1
14	chr22:38459877-38459877	NC_000022.11:g.38459877T>C	NM_152868.2:c.-4937A>G	overlap	T	C	34	20	58.8235	Substitution	1	KCNJ4		38	39	672.77	-1
14	chr22:39715562-39715562	NC_000022.11:g.39715562G>A		overlap	G	A	74	40	54.0541	Substitution	1			46	46	1221.77	-1
14	chr22:47752815-47752815	NC_000022.11:g.47752815A>G	NR_122046.1:n.1125+14239A>G XR_244450.2:n.1125+14239A>G	overlap	A	G	85	33	38.8235	Substitution	1		AL117329.1,AL117329.1,AL117329.1,AL117329.1,AL117329.1,AL117329.1,AL117329.1,AL117329.1,AL117329.1,AL117329.1,AL117329.1	61	61	1051.77	-1
14	chrX:74044172-74044173	NC_000023.11:g.74044174_74044175del	NR_024582.1:n.344-17862_344-17861del NR_028379.1:n.696-12335_696-12334del	SRS-unique	GG		29	6	20.6897	Deletion	2		FTX,FTX,FTX	0	0	145.73	-1

## Sheet: Legend
Additional File 4
Table S8: All small DNMs detected by SRS
For all small DNMs detected by SRS this table provides the genomic position, chromosomal variant, coding variant, variant group, additional variant details, allele and genotype quality scores (AQ and GQ), GATK score and validation status.
