# Supplementary material for: Comprehensive de novo mutation discovery with HiFi long-read sequencing
Source: Genome Med. 2023 May 8;15:34. doi: 10.1186/s13073-023-01183-6 (PMC10169305; doi:10.1186/s13073-023-01183-6)
Supplement: Supplementary file 7 — Additional file 7: Table S17. Overview of SVs in LRS and SRS. [file 13073_2023_1183_MOESM7_ESM.xlsx]

## Sheet: Table S17
SV #	Trio	Genomic position (GRCh38/Hg38)	SV type	Length	Gene	Validation result	Could be detected in SRS alignment file in hindsight?
SV1	Trio1	NC_000016.10:g.86431127_86431128insGAGCCTTTAATGAAGGGACCAGTTACAGAGGCTCACACAGGTGAAGACAGCCAGAGACA	Insertion	58 bp		Inherited	No
SV2	Trio1	NC_000018.10:g.108888_108889insCATTTACCCTAAGCCTAAGCCTAAGGTGATGTAACACCCAGGGG	Insertion	43 bp		False positive	No
SV3	Trio1	NC_000022.11:g.43496574_43496877del	Deletion	303 bp	MPPED1	False positive	No
SV4	Trio3	NC_000001.11:g.247117856_247117857insGGGGGGTGACAGCAAGGTCATCACGGGGAGGGGGCGTGTCCCTGTGGGCGGGTGACAGCAAGGTCATCACGGGGAGGGGGCGTGTCCCTGTGGGGGGGGTGACAGCAAGGTCATCACGGGGAGGGGCGTGTCCCTGTGGGGGGGGTGACAGCAAGGTCATCACGGGGAGGGGGCGTGTCCCTGTGGGCGGGTGACAGCAAGGTCATCACGGGGAGGGGGCGTGTCCCTGTGGGGGGGTGACAGCAAGGTCATCACGGGGAGGGGGCGTGTCCCTGTGGGGGGGGTGACAGCAAGGTCATCACGGGGAGGGGGCGTGTCCCTGTGGGGGGGGTGACAGCAAGGTCATCACGGGGAGGGGGCGT…	Insertion	372 bp		False positive	No
SV5	Trio3	NC_000002.12:g.111120984_111121005del	Deletion	21 bp	BCL2L11	De novo – length	Yes#
SV6	Trio3	NC_000003.12:g.101791495_101791618dup	Duplication	123 bp	NXPE3	De novo	Yes#
SV7	Trio3	NC_000016.10:g.75624133_75624134insATATATATATATATATATATATATATATATATATATATATATATATATATATATATATTTTTTTTTT	Insertion	66 bp		De novo – length	No
SV8	Trio3	NC_000016.10:g.89536346_89536347insCCGCTCTGGTGCTGTGTGGCCTTCAGTGTGGCCGCTCTGGTGCTGTGTGGCCTTCAGTGTGGCCTCTCTGGTGCTGTGTGGCCTTCAGTGTGGCCTCTCTGGTGCTGTGTGGCCTTCAGTGTGGCCTCTGGTGCTGTGTGGCCTTCAGTGTGGCCTCTCTGGTGCTGTGTGGCCTTCAGTGTGGCCGCTCTGGTGCTGTGTGGCCTTCAGTGTGGCCGCTCTGGTGCTGTGTGGCCTTCAGTGTGGCCTCTCTGGTGCTGTGTGGCCTTCAGTGTGGCTCTGACCATTGCTTCTGGAGGCTGCTCAAGGATGGGTGGGTGGTTTGGGTTTTGAGGAAATCTGCAGAGCACCTTGGGTTCTGGCC…	Insertion	597 bp	SPG7	De novo – length	No
SV9	Trio3	NC_000018.10:g.79532073_79532074insCCACCCTGTGCCCGCCTGCAGCCCCTCAATGCCTGCCCC	Insertion	38 bp		Validation failed	No
SV10	Trio3	NC_000018.10:g.79532308_79532309insCCGGCAGACCCTCCTGTCTCCGCCTGCAGCCCCCCGCCCCCCGGCAGACCCTCCTGTCTCCTCTTGCAGCCCCCCGCCCCCCGGCAGACCCTCCTGTCTCCGCCTGCAGCCCCCCGCCCCCCGGCAGACCCTCCTGTCTCCTCTTGCAGCCCCCCGCCCCCCGGCAGACCCTCCTGTCTCCGCCTGCAGCCCCCCGCCCCCCGGCAGACCCTCCTGTCTCCGCCTGCAGCCCCCCGCCCCCCGGCAGACCCTCCTGTCTCCTCTTGCAGCCCCCCGCCCCCCGGCAGACCCTCCTGTCTCCGCCTGCAGCCCCCCGCCCCCCGGCAGACCCTCCTGTCTCCTCTTGCAGCCCCCCGCCCCCCGG…	Insertion	920 bp		Validation failed	No
SV11*	Trio4	NC_000002.12:g. 172554347_172554429del	Deletion	82 bp		Overlap	Yes
SV12	Trio8	NC_000002.12:g.912620_913611del	Deletion	991 bp	XR_922712.1	De novo – length	Yes#
SV13	Trio8	NC_000002.12:g.1490118_1490268del	Deletion	150 bp	TPO	De novo – length	Yes#
SV14	Trio8	NC_000010.11:g.1011007_1011008insCCGAGACTCTGGTGGAGATGCTGGGCCCCTTCATTCTCCTGCATCCCTCCATCCTGACTCTGCCCCCTACACCACCTTCCCCACCCCGAGACTCTGGTGGAGATGCTGGGCCCCTTCATTCTCCTGCATCCCTCCATCCTGACTCTGCCCCCTACACCACCTTCCCCACCCCGAGACTCTGGTGGAGATGCTGGGCCTCTTCATTCTCCTGCACCCCTCCATCCTGACTCTGCCCCCTACACCACCTTCCCCACCCCGAGACTCTGGTGGAGATGCTGGGCCCCTTCATTCTCCTGCATCCCTCCATCCTGACTCTGCCCCCTACACCACCTTCCCCACCCCGAGACTCTGGTGGAGATGCTGGGC…	Insertion	509 bp	GTPBP4	De novo – length	Yes#
SV15	Trio8	NC_000010.11:g.1011467_1011468insGCTCTCAGCTGAGCTCTCTGAAACATGCTAACATGCTTATACAATACTTGCTGTCCTGCCTTCTC	Insertion	64 bp	GTPBP4	Inherited	No
SV16	Trio10	NC_000001.11:g.1741963_1742284del	Deletion	321 bp	SLC35E2A	False positive	No
SV17	Trio10	NC_000001.11:g.65349091_65349092insAATACATATATATAAATATATATGTAAAT	Insertion	28 bp	DNAJC6	De novo – length	No
SV18	Trio10	NC_000001.11:g.144813536_144813537insCTGTCCGCCTCTCCGCCGCTGTCCGCCTCTCCGCCGCGCCGCCGCTGTCCGCCTCTCCGCCGCGCCGCCGCTGGCCGCCTCTCCGCCGCTGTCCGCCTCTCCGCCGCGCCGCCGCTGGCCGCCTCTCCGCCGCTGTCCGCCTCTCCGCCGCGCCGCCGCTGGCCGCCTCTCCGCCTCTGTCCGCCTCTCCGCCGCTGTCCGCCTCTCCGCCGCGCCGCCGCTGTCCGCCTCTCCGCCTCTGTCCGCCTCTCCGCCGCTGTCCGTCTCTCCGCCGCGCCGCCGCTGTCCGCCTCTCCGCCGCTGTCCGCCTCTCCGCCGCGCCGCCGCTGTCCGCCTCTCCGCCGCGCCGCCGCTGTCCGCCT…	Insertion	406 bp		Validation failed	No
SV19	Trio10	NC_000001.11:g.144827865_144827885del	Deletion	20 bp	XR_002958630.1	False positive	No
SV20	Trio10	NC_000012.12:g.118334651_118334652insAGATCATGAGGTCAGAAGTTTGAGACCAGCCTGGCCAACATGGTGAAACTCTCGTCTCTACTAAACATACAAAAAATTAGCTGGGCGTGGTGGCACGAGCCTGTAATCCCAGCTATTAGGGAGGCTGAGGCGGGAGAATCACTTGAACCCAGGAGGCAGAGGTTGTGGTGAGCAGAGATTGTGCCCTTGCACTCCAGCTTGGGGCTTGGGTGACAGAGCAAGACTCCGTCTCCAAAAAAAAAAAAAGGCCGGGCTTAGTGGCTCATGCCTGTAATCCCAGCACTTTGGGAGGCTGAGATGGGTG	Insertion	303 bp	TAOK3	De novo	No
SV21	Trio10	NC_000013.11:g.83075354_83075386del	Deletion	32 bp		Inherited	Yes#
SV22	Trio10	NC_000020.11:g.56358491_56358559dup	Duplication	68 bp		Validation failed	Yes#
SV23	Trio14	NC_000011.10:g.90271147_90271148insGAAGGAAGGAAGGAAGGAAGGAAGGAAGGAAGGAAGGAAGGAAGGAAGGAAGGAAGGAAGGAAGGAAGGAAGGAAGGAAGGAAGGAAGGAAGGAAGGAAGGAAGGAAGGAAGGAAGGAAGG	Insertion	120 bp	DISC1FP1	De novo – length	No
SV24	Trio14	NC_000019.10:g.54244675_54244717del	Deletion	42 bp		False positive	No

## Sheet: Legend
Additional File 7
Table S17: Overview of SVs in LRS and SRS
From left to right columns indicate Trio ID, genomic position in HGVS format, structural variant type, length of the structural variant, genic region that structural variant is located (if any).
*indicates the SV that was detected by both LRS and SRS.
